# Supplementary material for: Estimating the Responses of Hydrological and Sedimental Processes to Future Climate Change in Watersheds with Different Landscapes in the Yellow River Basin, China
Source: Int J Environ Res Public Health. 2019 Oct 22;16(20):4054. doi: 10.3390/ijerph16204054 (PMC6843980; doi:10.3390/ijerph16204054)
Supplement: Supplementary file 1 [file ijerph-16-04054-s001.zip]

Archive with 27 entries (22 files):
- Supplementary materials/
- Supplementary materials/Parameters of GWLF.docx
- Supplementary materials/Parameters of LARS-WG/
- Supplementary materials/Parameters of LARS-WG/Luochuan.txt
- Supplementary materials/Parameters of LARS-WG/Luochuan.wgx
- Supplementary materials/Parameters of LARS-WG/Readme.txt
- Supplementary materials/Parameters of LARS-WG/Wuqi.txt
- Supplementary materials/Parameters of LARS-WG/Wuqi.wgx
- Supplementary materials/Scenario files of LARS-WG/
- Supplementary materials/Scenario files of LARS-WG/Luochuan/
- Supplementary materials/Scenario files of LARS-WG/Luochuan/RCP2.6-2050s.sce
- Supplementary materials/Scenario files of LARS-WG/Luochuan/RCP2.6-2070s.sce
- Supplementary materials/Scenario files of LARS-WG/Luochuan/RCP4.5-2050s.sce
- Supplementary materials/Scenario files of LARS-WG/Luochuan/RCP4.5-2070s.sce
- Supplementary materials/Scenario files of LARS-WG/Luochuan/RCP6.0-2050s.sce
- Supplementary materials/Scenario files of LARS-WG/Luochuan/RCP6.0-2070s.sce
- Supplementary materials/Scenario files of LARS-WG/Luochuan/RCP8.5-2050s.sce
- Supplementary materials/Scenario files of LARS-WG/Luochuan/RCP8.5-2070s.sce
- Supplementary materials/Scenario files of LARS-WG/Wuqi/
- Supplementary materials/Scenario files of LARS-WG/Wuqi/RCP2.6-2050s.sce
- Supplementary materials/Scenario files of LARS-WG/Wuqi/RCP2.6-2070s.sce
- Supplementary materials/Scenario files of LARS-WG/Wuqi/RCP4.5-2050s.sce
- Supplementary materials/Scenario files of LARS-WG/Wuqi/RCP4.5-2070s.sce
- Supplementary materials/Scenario files of LARS-WG/Wuqi/RCP6.0-2050s.sce
- Supplementary materials/Scenario files of LARS-WG/Wuqi/RCP6.0-2070s.sce
- Supplementary materials/Scenario files of LARS-WG/Wuqi/RCP8.5-2050s.sce
- Supplementary materials/Scenario files of LARS-WG/Wuqi/RCP8.5-2070s.sce
