# Supplementary material for: Estimating the Responses of Hydrological and Sedimental Processes to Future Climate Change in Watersheds with Different Landscapes in the Yellow River Basin, China
Source: Int J Environ Res Public Health. 2019 Oct 22;16(20):4054. doi: 10.3390/ijerph16204054 (PMC6843980; doi:10.3390/ijerph16204054)
Supplement: Supplementary file 1 [file ijerph-16-04054-s001.zip › Supplementary materials/Parameters of LARS-WG/Luochuan.txt]

[VERSION]
LARS-WG5.5
[NAME]
Luochuan
[LAT, LON and ALT]
	35.82	109.50	1159.80
[YEARS]
	1957	2016
[SERIES WET]
	139	23	2.42	1.88	2.67	1.58
	0.000	0.381	0.647	0.666	0.685	0.704	0.722	0.741	0.760	0.779	0.797	0.816	0.835	0.854	0.872	0.891	0.910	0.940	0.965	0.980	0.990	0.996	0.999	1.000
	1.00	2.00	3.00	3.00	3.00	3.00	3.00	3.00	3.00	3.00	3.00	3.00	4.00	4.00	4.00	4.00	5.00	5.00	6.00	10.00	11.00	11.00	11.00	11.00
	182	23	2.45	1.61	2.59	1.51
	0.000	0.330	0.643	0.662	0.681	0.700	0.719	0.738	0.757	0.776	0.796	0.815	0.834	0.853	0.872	0.891	0.910	0.940	0.965	0.980	0.990	0.996	0.999	1.000
	1.00	2.00	2.00	3.00	3.00	3.00	3.00	3.00	3.00	3.00	4.00	4.00	4.00	4.00	4.00	4.00	5.00	6.00	7.00	7.00	8.00	8.00	8.00	8.00
	244	23	2.21	1.51	2.12	1.44
	0.000	0.410	0.693	0.708	0.724	0.739	0.755	0.770	0.786	0.801	0.817	0.832	0.848	0.863	0.879	0.894	0.910	0.940	0.965	0.980	0.990	0.996	0.999	1.000
	1.00	1.00	3.00	3.00	3.00	3.00	3.00	3.00	3.00	3.00	3.00	3.00	3.00	3.00	4.00	4.00	4.00	5.00	6.00	7.00	8.00	9.00	9.00	9.00
	296	23	2.26	1.72	2.19	1.94
	0.000	0.436	0.713	0.727	0.741	0.755	0.769	0.783	0.797	0.811	0.826	0.840	0.854	0.868	0.882	0.896	0.910	0.940	0.965	0.980	0.990	0.996	0.999	1.000
	1.00	1.00	2.00	3.00	3.00	3.00	3.00	3.00	3.00	3.00	3.00	4.00	4.00	4.00	4.00	4.00	5.00	5.00	6.00	8.00	9.00	11.00	11.00	11.00
	322	23	2.34	1.79	2.69	1.80
	0.000	0.407	0.671	0.688	0.705	0.722	0.739	0.756	0.773	0.790	0.807	0.825	0.842	0.859	0.876	0.893	0.910	0.940	0.965	0.980	0.990	0.996	0.999	1.000
	1.00	2.00	3.00	3.00	3.00	3.00	3.00	3.00	3.00	3.00	3.00	4.00	4.00	4.00	4.00	4.00	5.00	5.00	6.00	7.00	8.00	9.00	18.00	18.00
	329	23	2.64	2.09	2.66	2.06
	0.000	0.359	0.614	0.635	0.656	0.677	0.699	0.720	0.741	0.762	0.783	0.804	0.825	0.847	0.868	0.889	0.910	0.940	0.965	0.980	0.990	0.996	0.999	1.000
	1.00	1.00	3.00	3.00	3.00	3.00	3.00	3.00	3.00	3.00	3.00	4.00	4.00	4.00	4.00	5.00	6.00	7.00	8.00	9.00	10.00	11.00	12.00	12.00
	353	23	2.93	2.41	2.87	2.26
	0.000	0.317	0.578	0.602	0.625	0.649	0.673	0.697	0.720	0.744	0.768	0.791	0.815	0.839	0.863	0.886	0.910	0.940	0.965	0.980	0.990	0.996	0.999	1.000
	1.00	1.00	3.00	3.00	3.00	3.00	3.00	3.00	3.00	4.00	4.00	4.00	4.00	5.00	5.00	5.00	6.00	8.00	9.00	11.00	12.00	13.00	14.00	14.00
	323	23	3.15	3.00	3.09	2.85
	0.000	0.297	0.563	0.588	0.613	0.638	0.662	0.687	0.712	0.737	0.761	0.786	0.811	0.836	0.860	0.885	0.910	0.940	0.965	0.980	0.990	0.996	0.999	1.000
	1.00	1.00	3.00	3.00	3.00	3.00	3.00	3.00	3.00	4.00	4.00	4.00	5.00	5.00	5.00	6.00	7.00	8.00	10.00	12.00	13.00	19.00	29.00	29.00
	294	23	3.09	2.95	3.06	2.88
	0.000	0.364	0.592	0.615	0.637	0.660	0.683	0.705	0.728	0.751	0.774	0.796	0.819	0.842	0.865	0.887	0.910	0.940	0.965	0.980	0.990	0.996	0.999	1.000
	1.00	1.00	3.00	3.00	3.00	3.00	3.00	3.00	4.00	4.00	4.00	4.00	5.00	5.00	5.00	6.00	7.00	9.00	10.00	13.00	14.00	19.00	20.00	20.00
	278	23	2.41	1.92	2.79	1.89
	0.000	0.399	0.705	0.720	0.734	0.749	0.764	0.778	0.793	0.808	0.822	0.837	0.851	0.866	0.881	0.895	0.910	0.940	0.965	0.980	0.990	0.996	0.999	1.000
	1.00	2.00	3.00	3.00	3.00	3.00	3.00	3.00	3.00	3.00	4.00	4.00	4.00	5.00	5.00	5.00	5.00	6.00	7.00	8.00	10.00	10.00	14.00	14.00
	198	23	2.46	2.04	2.71	2.08
	0.000	0.424	0.677	0.693	0.710	0.727	0.743	0.760	0.777	0.793	0.810	0.827	0.843	0.860	0.877	0.893	0.910	0.940	0.965	0.980	0.990	0.996	0.999	1.000
	1.00	2.00	2.00	3.00	3.00	3.00	3.00	3.00	3.00	4.00	4.00	4.00	4.00	4.00	5.00	5.00	5.00	6.00	7.00	8.00	11.00	15.00	15.00	15.00
	146	23	2.00	1.43	2.01	1.43
	0.000	0.493	0.747	0.758	0.770	0.782	0.793	0.805	0.817	0.828	0.840	0.852	0.863	0.875	0.887	0.898	0.910	0.940	0.965	0.980	0.990	0.996	0.999	1.000
	1.00	1.00	3.00	3.00	3.00	3.00	3.00	3.00	3.00	3.00	3.00	3.00	3.00	3.00	4.00	4.00	4.00	4.00	5.00	6.00	6.00	11.00	11.00	11.00
[SERIES DRY]
	134	23	9.07	8.13	9.27	7.80
	0.000	0.134	0.224	0.273	0.322	0.371	0.420	0.469	0.518	0.567	0.616	0.665	0.714	0.763	0.812	0.861	0.910	0.940	0.965	0.980	0.990	0.996	0.999	1.000
	1.00	2.00	3.00	3.00	3.00	4.00	5.00	5.00	7.00	7.00	9.00	11.00	12.00	15.00	18.00	19.00	21.00	24.00	30.00	31.00	33.00	35.00	35.00	35.00
	177	23	6.53	6.68	6.65	7.25
	0.000	0.158	0.299	0.343	0.387	0.430	0.474	0.517	0.561	0.605	0.648	0.692	0.736	0.779	0.823	0.866	0.910	0.940	0.965	0.980	0.990	0.996	0.999	1.000
	1.00	1.00	2.00	3.00	3.00	3.00	4.00	4.00	5.00	5.00	6.00	7.00	9.00	10.00	11.00	12.00	16.00	21.00	24.00	26.00	35.00	37.00	37.00	37.00
	249	23	4.75	3.96	4.69	3.76
	0.000	0.189	0.341	0.382	0.423	0.463	0.504	0.544	0.585	0.626	0.666	0.707	0.748	0.788	0.829	0.869	0.910	0.940	0.965	0.980	0.990	0.996	0.999	1.000
	1.00	2.00	2.00	3.00	3.00	3.00	4.00	4.00	4.00	5.00	5.00	6.00	6.00	7.00	8.00	8.00	11.00	12.00	15.00	18.00	20.00	21.00	21.00	21.00
	289	23	3.86	3.04	4.32	3.07
	0.000	0.246	0.422	0.457	0.492	0.527	0.562	0.596	0.631	0.666	0.701	0.736	0.771	0.805	0.840	0.875	0.910	0.940	0.965	0.980	0.990	0.996	0.999	1.000
	1.00	2.00	3.00	3.00	3.00	3.00	3.00	4.00	4.00	4.00	5.00	5.00	6.00	6.00	7.00	7.00	9.00	10.00	10.00	12.00	14.00	17.00	17.00	17.00
	315	23	3.45	2.57	3.67	2.35
	0.000	0.267	0.457	0.489	0.522	0.554	0.587	0.619	0.651	0.684	0.716	0.748	0.781	0.813	0.845	0.878	0.910	0.940	0.965	0.980	0.990	0.996	0.999	1.000
	1.00	2.00	3.00	3.00	3.00	3.00	3.00	4.00	4.00	4.00	4.00	5.00	5.00	5.00	6.00	6.00	7.00	8.00	10.00	10.00	11.00	12.00	18.00	18.00
	322	23	2.89	2.19	3.09	2.15
	0.000	0.326	0.565	0.590	0.614	0.639	0.664	0.688	0.713	0.738	0.762	0.787	0.811	0.836	0.861	0.885	0.910	0.940	0.965	0.980	0.990	0.996	0.999	1.000
	1.00	2.00	2.00	3.00	3.00	3.00	3.00	3.00	3.00	4.00	4.00	4.00	4.00	5.00	5.00	6.00	6.00	8.00	9.00	10.00	10.00	10.00	12.00	12.00
	355	23	2.26	1.76	2.53	1.68
	0.000	0.459	0.690	0.706	0.722	0.737	0.753	0.769	0.784	0.800	0.816	0.831	0.847	0.863	0.879	0.894	0.910	0.940	0.965	0.980	0.990	0.996	0.999	1.000
	1.00	2.00	2.00	3.00	3.00	3.00	3.00	3.00	3.00	3.00	3.00	3.00	4.00	4.00	4.00	4.00	5.00	6.00	7.00	8.00	9.00	11.00	12.00	12.00
	323	23	2.81	2.43	2.85	2.15
	0.000	0.372	0.594	0.617	0.640	0.662	0.685	0.707	0.730	0.752	0.775	0.797	0.820	0.842	0.865	0.887	0.910	0.940	0.965	0.980	0.990	0.996	0.999	1.000
	1.00	2.00	2.00	3.00	3.00	3.00	3.00	3.00	3.00	4.00	4.00	4.00	4.00	5.00	5.00	5.00	6.00	7.00	8.00	10.00	12.00	15.00	18.00	18.00
	297	23	3.02	2.55	2.99	2.53
	0.000	0.350	0.552	0.578	0.603	0.629	0.654	0.680	0.706	0.731	0.757	0.782	0.808	0.833	0.859	0.884	0.910	0.940	0.965	0.980	0.990	0.996	0.999	1.000
	1.00	1.00	3.00	3.00	3.00	3.00	3.00	3.00	3.00	4.00	4.00	4.00	5.00	5.00	6.00	6.00	7.00	8.00	9.00	10.00	13.00	13.00	17.00	17.00
	293	23	4.32	4.11	4.44	4.33
	0.000	0.259	0.433	0.467	0.502	0.536	0.570	0.604	0.638	0.672	0.706	0.740	0.774	0.808	0.842	0.876	0.910	0.940	0.965	0.980	0.990	0.996	0.999	1.000
	1.00	2.00	2.00	3.00	3.00	3.00	4.00	4.00	4.00	5.00	5.00	5.00	6.00	7.00	8.00	8.00	9.00	11.00	14.00	17.00	25.00	26.00	27.00	27.00
	204	23	8.29	10.29	8.21	10.08
	0.000	0.147	0.289	0.334	0.378	0.422	0.467	0.511	0.555	0.600	0.644	0.688	0.733	0.777	0.821	0.866	0.910	0.940	0.965	0.980	0.990	0.996	0.999	1.000
	1.00	2.00	2.00	3.00	3.00	4.00	4.00	5.00	5.00	6.00	7.00	8.00	10.00	10.00	13.00	16.00	22.00	28.00	34.00	37.00	51.00	65.00	65.00	65.00
	146	23	11.21	11.88	11.40	11.64
	0.000	0.171	0.226	0.275	0.324	0.373	0.421	0.470	0.519	0.568	0.617	0.666	0.715	0.763	0.812	0.861	0.910	0.940	0.965	0.980	0.990	0.996	0.999	1.000
	1.00	2.00	3.00	3.00	4.00	5.00	5.00	6.00	7.00	9.00	10.00	11.00	14.00	16.00	19.00	23.00	32.00	36.00	39.00	43.00	55.00	64.00	64.00	64.00
[RAIN]
	326	23	1.10	1.75	1.23	1.86
	0.000	0.613	0.690	0.706	0.722	0.737	0.753	0.769	0.784	0.800	0.816	0.831	0.847	0.863	0.879	0.894	0.910	0.940	0.965	0.980	0.990	0.996	0.999	1.000
	0.01	0.50	1.00	1.10	1.20	1.34	1.60	1.70	1.80	1.90	2.20	2.41	2.70	2.90	3.20	3.50	3.70	4.69	5.20	6.64	7.72	11.22	11.40	11.40
	456	23	1.39	2.56	1.45	2.64
	0.000	0.581	0.684	0.700	0.716	0.733	0.749	0.765	0.781	0.797	0.813	0.829	0.845	0.862	0.878	0.894	0.910	0.940	0.965	0.980	0.990	0.996	0.999	1.000
	0.01	0.50	1.00	1.14	1.30	1.41	1.60	1.70	1.80	2.00	2.30	2.62	3.00	3.30	3.70	4.20	4.60	5.66	7.60	10.69	13.34	15.71	22.30	22.30
	541	23	2.49	4.34	2.65	4.09
	0.000	0.506	0.571	0.595	0.620	0.644	0.668	0.692	0.716	0.741	0.765	0.789	0.813	0.837	0.862	0.886	0.910	0.940	0.965	0.980	0.990	0.996	0.999	1.000
	0.01	0.50	1.00	1.30	1.50	1.80	1.90	2.30	2.56	2.80	3.17	3.78	4.30	4.80	5.72	7.12	8.70	10.30	13.65	17.04	20.25	23.98	37.40	37.40
	655	23	3.53	5.98	3.54	5.65
	0.000	0.461	0.524	0.551	0.579	0.606	0.634	0.662	0.689	0.717	0.744	0.772	0.800	0.827	0.855	0.882	0.910	0.940	0.965	0.980	0.990	0.996	0.999	1.000
	0.01	0.50	1.00	1.30	1.62	1.82	2.20	2.64	3.09	3.80	4.20	4.87	5.60	6.68	8.00	9.20	11.71	15.78	21.31	23.05	26.04	34.01	47.30	47.30
	753	23	4.17	7.47	4.27	8.46
	0.000	0.440	0.505	0.534	0.563	0.592	0.620	0.649	0.678	0.707	0.736	0.765	0.794	0.823	0.852	0.881	0.910	0.940	0.965	0.980	0.990	0.996	0.999	1.000
	0.01	0.50	1.00	1.20	1.56	1.90	2.20	2.60	3.00	3.70	4.44	5.50	6.40	7.70	9.30	11.74	14.30	18.53	23.10	26.68	35.04	43.68	81.40	81.40
	842	23	4.68	8.70	5.23	9.67
	0.000	0.461	0.527	0.555	0.582	0.609	0.637	0.664	0.691	0.719	0.746	0.773	0.801	0.828	0.855	0.883	0.910	0.940	0.965	0.980	0.990	0.996	0.999	1.000
	0.01	0.50	1.00	1.40	1.70	2.10	2.40	3.00	3.81	4.70	5.60	6.41	7.32	9.02	10.58	13.22	15.34	20.20	25.47	33.04	38.85	63.76	77.40	77.40
	1060	23	7.38	14.41	7.10	13.78
	0.000	0.391	0.470	0.501	0.533	0.564	0.596	0.627	0.658	0.690	0.721	0.753	0.784	0.816	0.847	0.879	0.910	0.940	0.965	0.980	0.990	0.996	0.999	1.000
	0.01	0.50	1.00	1.40	1.80	2.70	3.20	3.76	4.40	5.30	6.39	8.00	9.63	11.70	14.40	19.03	25.36	30.12	41.06	55.18	73.02	104.00	130.79	131.60
	971	23	7.13	12.27	7.76	12.89
	0.000	0.406	0.454	0.487	0.519	0.552	0.584	0.617	0.650	0.682	0.715	0.747	0.780	0.812	0.845	0.877	0.910	0.940	0.965	0.980	0.990	0.996	0.999	1.000
	0.01	0.50	1.00	1.30	1.62	2.10	2.70	3.21	4.10	5.10	6.59	8.60	11.20	13.58	16.54	20.60	24.86	29.44	37.80	45.73	57.14	72.19	105.20	105.20
	924	23	6.05	9.69	6.68	10.49
	0.000	0.397	0.440	0.474	0.508	0.541	0.575	0.608	0.642	0.675	0.709	0.742	0.776	0.809	0.843	0.876	0.910	0.940	0.965	0.980	0.990	0.996	0.999	1.000
	0.01	0.50	1.00	1.50	1.80	2.50	3.00	3.70	4.39	5.20	6.30	7.28	8.80	11.00	13.47	16.79	19.70	24.22	28.90	40.61	44.60	49.47	84.30	84.30
	716	23	3.98	6.24	3.98	6.18
	0.000	0.440	0.490	0.520	0.550	0.580	0.610	0.640	0.670	0.700	0.730	0.760	0.790	0.820	0.850	0.880	0.910	0.940	0.965	0.980	0.990	0.996	0.999	1.000
	0.01	0.50	1.00	1.25	1.60	2.00	2.30	2.90	3.28	3.93	4.77	5.80	6.90	8.10	9.56	11.20	13.16	15.30	20.38	24.14	28.84	37.08	37.90	37.90
	484	23	2.68	4.47	2.65	4.24
	0.000	0.498	0.564	0.589	0.613	0.638	0.663	0.688	0.712	0.737	0.762	0.786	0.811	0.836	0.861	0.885	0.910	0.940	0.965	0.980	0.990	0.996	0.999	1.000
	0.01	0.50	1.00	1.20	1.40	1.70	2.20	2.60	3.00	3.50	3.90	4.36	5.10	5.76	6.40	7.30	8.28	11.30	13.72	16.06	23.66	30.60	32.00	32.00
	297	23	1.07	1.80	1.18	1.81
	0.000	0.593	0.700	0.715	0.730	0.745	0.760	0.775	0.790	0.805	0.820	0.835	0.850	0.865	0.880	0.895	0.910	0.940	0.965	0.980	0.990	0.996	0.999	1.000
	0.01	0.50	1.00	1.10	1.19	1.30	1.30	1.52	1.70	1.83	2.16	2.40	2.85	2.99	3.10	3.28	3.60	4.47	5.32	6.31	10.04	11.81	11.90	11.90
[MAX WET]
	173	23	-1.67	2.65	-1.69	2.63
	0.000	0.010	0.020	0.053	0.105	0.158	0.211	0.263	0.316	0.368	0.421	0.474	0.526	0.579	0.632	0.684	0.737	0.789	0.842	0.895	0.947	0.980	0.990	1.000
	-7.90	-7.08	-6.70	-5.60	-4.70	-4.40	-3.96	-3.45	-2.94	-2.50	-2.30	-2.00	-1.69	-1.20	-0.80	-0.46	-0.05	0.36	1.04	1.80	2.90	4.73	6.24	6.60
	257	23	1.08	3.92	1.12	3.96
	0.000	0.010	0.020	0.053	0.105	0.158	0.211	0.263	0.316	0.368	0.421	0.474	0.526	0.579	0.632	0.684	0.737	0.789	0.842	0.895	0.947	0.980	0.990	1.000
	-8.30	-6.70	-5.90	-4.75	-3.90	-2.88	-2.29	-1.64	-0.70	-0.30	0.30	0.80	1.00	1.56	1.93	2.60	3.60	4.40	5.20	6.19	7.80	10.14	11.25	13.10
	303	23	7.15	4.59	6.99	4.59
	0.000	0.010	0.020	0.053	0.105	0.158	0.211	0.263	0.316	0.368	0.421	0.474	0.526	0.579	0.632	0.684	0.737	0.789	0.842	0.895	0.947	0.980	0.990	1.000
	-3.40	-1.90	-1.28	-0.01	1.40	2.08	3.38	4.30	4.70	5.60	6.00	6.50	7.30	7.94	8.44	9.13	10.13	11.30	12.32	13.41	15.31	16.20	17.77	18.30
	361	23	15.19	4.84	15.10	4.92
	0.000	0.010	0.020	0.053	0.105	0.158	0.211	0.263	0.316	0.368	0.421	0.474	0.526	0.579	0.632	0.684	0.737	0.789	0.842	0.895	0.947	0.980	0.990	1.000
	2.40	4.17	5.30	7.00	9.00	10.20	11.00	11.70	12.80	13.80	14.40	15.20	15.70	16.50	17.10	17.90	18.80	19.60	20.10	21.20	22.60	24.10	25.23	26.30
	391	23	20.04	4.42	20.30	4.45
	0.000	0.010	0.020	0.053	0.105	0.158	0.211	0.263	0.316	0.368	0.421	0.474	0.526	0.579	0.632	0.684	0.737	0.789	0.842	0.895	0.947	0.980	0.990	1.000
	7.90	9.36	10.46	12.36	14.32	15.55	16.63	17.49	18.20	18.61	19.26	19.90	20.50	21.20	21.69	22.30	23.00	23.70	24.53	25.60	27.30	28.24	29.35	30.90
	425	23	24.90	3.88	24.90	3.93
	0.000	0.010	0.020	0.053	0.105	0.158	0.211	0.263	0.316	0.368	0.421	0.474	0.526	0.579	0.632	0.684	0.737	0.789	0.842	0.895	0.947	0.980	0.990	1.000
	12.60	16.13	16.50	17.97	19.90	20.80	21.75	22.30	23.20	23.96	24.50	25.10	25.50	26.00	26.40	27.00	27.50	28.00	28.80	29.60	30.46	32.20	32.68	35.30
	564	23	26.32	3.29	26.26	3.40
	0.000	0.010	0.020	0.053	0.105	0.158	0.211	0.263	0.316	0.368	0.421	0.474	0.526	0.579	0.632	0.684	0.737	0.789	0.842	0.895	0.947	0.980	0.990	1.000
	16.80	18.26	19.06	20.40	21.60	22.90	23.70	24.50	25.00	25.48	25.90	26.40	27.00	27.45	27.80	28.20	28.50	29.10	29.59	30.30	31.20	32.37	32.70	33.50
	494	23	24.57	3.47	24.54	3.51
	0.000	0.010	0.020	0.053	0.105	0.158	0.211	0.263	0.316	0.368	0.421	0.474	0.526	0.579	0.632	0.684	0.737	0.789	0.842	0.895	0.947	0.980	0.990	1.000
	14.40	16.76	17.49	18.90	20.00	20.80	21.80	22.50	22.90	23.60	24.00	24.50	24.90	25.40	25.80	26.30	26.80	27.40	28.00	29.00	30.20	31.72	32.20	34.00
	475	23	19.33	3.57	19.48	3.71
	0.000	0.010	0.020	0.053	0.105	0.158	0.211	0.263	0.316	0.368	0.421	0.474	0.526	0.579	0.632	0.684	0.737	0.789	0.842	0.895	0.947	0.980	0.990	1.000
	9.90	11.38	11.80	13.40	14.80	15.80	16.40	17.00	17.50	18.10	18.80	19.20	19.80	20.20	20.70	21.10	21.50	22.10	22.60	23.60	25.30	26.90	27.88	30.50
	400	23	13.51	3.92	13.75	4.02
	0.000	0.010	0.020	0.053	0.105	0.158	0.211	0.263	0.316	0.368	0.421	0.474	0.526	0.579	0.632	0.684	0.737	0.789	0.842	0.895	0.947	0.980	0.990	1.000
	3.70	4.40	5.00	6.71	8.30	9.60	10.40	10.80	11.60	12.40	12.90	13.40	14.05	14.60	15.20	15.60	16.10	16.80	17.50	18.30	19.59	21.00	21.70	23.40
	270	23	5.93	4.07	5.87	4.20
	0.000	0.010	0.020	0.053	0.105	0.158	0.211	0.263	0.316	0.368	0.421	0.474	0.526	0.579	0.632	0.684	0.737	0.789	0.842	0.895	0.947	0.980	0.990	1.000
	-5.30	-4.15	-2.52	-1.28	0.20	1.53	2.90	3.61	4.20	4.70	5.40	5.90	6.50	7.03	7.30	8.10	8.70	9.42	10.24	11.20	12.10	13.06	14.99	15.90
	157	23	-0.22	3.16	-0.19	3.12
	0.000	0.010	0.020	0.053	0.105	0.158	0.211	0.263	0.316	0.368	0.421	0.474	0.526	0.579	0.632	0.684	0.737	0.789	0.842	0.895	0.947	0.980	0.990	1.000
	-8.30	-7.26	-6.79	-4.90	-4.29	-3.30	-2.69	-2.20	-1.74	-1.10	-0.80	-0.36	0.00	0.40	0.72	1.10	1.77	2.30	2.94	3.74	5.05	6.57	8.09	9.80
[MAX DRY]
	787	23	1.98	4.19	1.96	4.15
	0.000	0.010	0.020	0.053	0.105	0.158	0.211	0.263	0.316	0.368	0.421	0.474	0.526	0.579	0.632	0.684	0.737	0.789	0.842	0.895	0.947	0.980	0.990	1.000
	-11.30	-8.61	-6.93	-4.90	-3.12	-2.10	-1.40	-0.60	0.10	0.70	1.20	1.70	2.20	2.70	3.31	4.05	4.79	5.50	6.10	7.20	8.80	10.13	11.63	15.40
	703	23	5.77	4.90	5.97	5.00
	0.000	0.010	0.020	0.053	0.105	0.158	0.211	0.263	0.316	0.368	0.421	0.474	0.526	0.579	0.632	0.684	0.737	0.789	0.842	0.895	0.947	0.980	0.990	1.000
	-12.30	-5.20	-4.38	-2.50	-0.70	0.80	1.90	2.80	3.70	4.40	5.00	5.50	6.30	6.90	7.60	8.30	8.90	9.50	10.90	11.90	13.30	15.29	16.29	20.50
	657	23	12.35	4.81	12.26	4.91
	0.000	0.010	0.020	0.053	0.105	0.158	0.211	0.263	0.316	0.368	0.421	0.474	0.526	0.579	0.632	0.684	0.737	0.789	0.842	0.895	0.947	0.980	0.990	1.000
	-0.50	0.90	2.01	4.36	6.00	7.47	8.80	9.60	10.20	10.90	11.50	12.20	12.98	13.50	14.10	14.70	15.50	16.20	17.30	18.38	20.10	21.40	23.09	27.40
	599	23	19.47	4.73	19.45	4.74
	0.000	0.010	0.020	0.053	0.105	0.158	0.211	0.263	0.316	0.368	0.421	0.474	0.526	0.579	0.632	0.684	0.737	0.789	0.842	0.895	0.947	0.980	0.990	1.000
	6.50	9.00	10.20	11.60	13.50	14.46	15.21	16.30	17.12	18.00	18.72	19.30	19.90	20.60	21.20	21.70	22.60	23.39	24.34	25.40	27.30	28.80	29.41	32.90
	569	23	24.13	3.46	24.17	3.54
	0.000	0.010	0.020	0.053	0.105	0.158	0.211	0.263	0.316	0.368	0.421	0.474	0.526	0.579	0.632	0.684	0.737	0.789	0.842	0.895	0.947	0.980	0.990	1.000
	14.20	16.35	16.88	18.19	19.49	20.30	21.50	22.00	22.57	23.00	23.56	24.00	24.70	25.20	25.60	26.00	26.50	26.90	27.50	28.31	29.51	30.80	31.40	33.60
	535	23	28.30	2.83	28.41	2.87
	0.000	0.010	0.020	0.053	0.105	0.158	0.211	0.263	0.316	0.368	0.421	0.474	0.526	0.579	0.632	0.684	0.737	0.789	0.842	0.895	0.947	0.980	0.990	1.000
	18.60	21.87	22.70	23.70	24.80	25.60	26.10	26.50	26.90	27.40	27.73	28.20	28.50	29.00	29.30	29.70	30.02	30.50	31.20	31.67	32.77	34.76	35.53	37.50
	396	23	29.31	2.29	29.47	2.22
	0.000	0.010	0.020	0.053	0.105	0.158	0.211	0.263	0.316	0.368	0.421	0.474	0.526	0.579	0.632	0.684	0.737	0.789	0.842	0.895	0.947	0.980	0.990	1.000
	22.00	23.68	24.18	25.18	26.37	26.85	27.40	28.00	28.50	28.79	29.10	29.36	29.64	30.10	30.30	30.70	30.90	31.20	31.50	31.93	32.70	33.60	34.21	34.80
	466	23	27.69	2.57	27.80	2.56
	0.000	0.010	0.020	0.053	0.105	0.158	0.211	0.263	0.316	0.368	0.421	0.474	0.526	0.579	0.632	0.684	0.737	0.789	0.842	0.895	0.947	0.980	0.990	1.000
	18.30	21.17	21.83	23.10	24.20	25.20	25.70	26.30	26.70	27.00	27.30	27.80	28.10	28.50	28.80	29.00	29.30	29.70	30.30	30.90	31.60	32.30	32.53	33.50
	485	23	22.75	3.18	22.77	3.12
	0.000	0.010	0.020	0.053	0.105	0.158	0.211	0.263	0.316	0.368	0.421	0.474	0.526	0.579	0.632	0.684	0.737	0.789	0.842	0.895	0.947	0.980	0.990	1.000
	12.50	15.50	16.27	17.70	18.90	19.56	20.30	20.70	21.12	21.70	22.20	22.60	22.90	23.40	23.80	24.30	24.70	25.29	25.80	26.79	27.80	29.26	30.39	32.90
	560	23	17.47	3.69	17.50	3.76
	0.000	0.010	0.020	0.053	0.105	0.158	0.211	0.263	0.316	0.368	0.421	0.474	0.526	0.579	0.632	0.684	0.737	0.789	0.842	0.895	0.947	0.980	0.990	1.000
	3.80	8.36	8.92	10.99	12.89	14.00	14.50	15.40	15.88	16.40	17.08	17.40	17.80	18.30	19.00	19.50	19.90	20.41	21.06	21.90	23.20	24.48	25.46	27.00
	690	23	10.08	4.24	10.05	4.18
	0.000	0.010	0.020	0.053	0.105	0.158	0.211	0.263	0.316	0.368	0.421	0.474	0.526	0.579	0.632	0.684	0.737	0.789	0.842	0.895	0.947	0.980	0.990	1.000
	-3.00	0.16	1.08	3.00	4.83	6.19	6.90	7.66	8.30	8.90	9.30	9.70	10.30	10.80	11.40	12.00	12.60	13.40	14.40	15.60	17.30	18.82	19.52	21.70
	803	23	3.22	4.35	2.94	4.45
	0.000	0.010	0.020	0.053	0.105	0.158	0.211	0.263	0.316	0.368	0.421	0.474	0.526	0.579	0.632	0.684	0.737	0.789	0.842	0.895	0.947	0.980	0.990	1.000
	-11.50	-9.27	-6.90	-4.07	-1.95	-0.72	0.00	0.60	1.20	1.90	2.60	3.10	3.70	4.30	4.90	5.40	5.90	6.80	7.50	8.40	10.20	11.59	12.30	15.40
[MIN WET]
	173	23	-7.42	3.08	-7.38	3.06
	0.000	0.010	0.020	0.053	0.105	0.158	0.211	0.263	0.316	0.368	0.421	0.474	0.526	0.579	0.632	0.684	0.737	0.789	0.842	0.895	0.947	0.980	0.990	1.000
	-16.40	-15.47	-14.06	-12.99	-11.20	-10.14	-9.66	-9.10	-8.80	-8.25	-7.82	-7.51	-6.99	-6.50	-5.97	-5.56	-5.20	-4.84	-4.20	-3.70	-2.80	-2.05	-1.85	-1.70
	257	23	-4.90	3.74	-4.92	3.81
	0.000	0.010	0.020	0.053	0.105	0.158	0.211	0.263	0.316	0.368	0.421	0.474	0.526	0.579	0.632	0.684	0.737	0.789	0.842	0.895	0.947	0.980	0.990	1.000
	-16.40	-14.19	-13.36	-11.29	-10.00	-9.00	-8.19	-7.20	-6.48	-5.73	-5.08	-4.50	-4.07	-3.60	-3.00	-2.60	-2.20	-1.90	-1.20	-0.71	0.30	1.80	2.32	4.30
	303	23	-0.11	3.28	-0.14	3.22
	0.000	0.010	0.020	0.053	0.105	0.158	0.211	0.263	0.316	0.368	0.421	0.474	0.526	0.579	0.632	0.684	0.737	0.789	0.842	0.895	0.947	0.980	0.990	1.000
	-9.40	-6.69	-6.38	-5.21	-4.10	-3.40	-2.60	-2.03	-1.53	-1.30	-0.90	-0.40	-0.10	0.20	0.50	1.03	1.90	2.70	3.45	4.40	5.51	7.08	7.49	10.50
	361	23	6.12	3.71	6.13	3.76
	0.000	0.010	0.020	0.053	0.105	0.158	0.211	0.263	0.316	0.368	0.421	0.474	0.526	0.579	0.632	0.684	0.737	0.789	0.842	0.895	0.947	0.980	0.990	1.000
	-4.80	-2.90	-1.80	-0.50	1.40	2.50	3.30	3.90	4.60	5.20	5.60	6.10	6.50	7.00	7.40	7.90	8.50	9.30	10.10	10.80	11.70	13.21	13.90	15.60
	391	23	10.85	2.90	10.84	2.91
	0.000	0.010	0.020	0.053	0.105	0.158	0.211	0.263	0.316	0.368	0.421	0.474	0.526	0.579	0.632	0.684	0.737	0.789	0.842	0.895	0.947	0.980	0.990	1.000
	2.00	2.79	3.85	5.40	7.00	7.97	8.60	9.30	9.90	10.31	10.70	11.20	11.40	11.70	12.00	12.30	12.80	13.07	13.50	14.28	15.10	16.00	16.81	17.00
	425	23	14.90	2.21	14.93	2.34
	0.000	0.010	0.020	0.053	0.105	0.158	0.211	0.263	0.316	0.368	0.421	0.474	0.526	0.579	0.632	0.684	0.737	0.789	0.842	0.895	0.947	0.980	0.990	1.000
	7.20	9.15	9.70	11.14	12.10	12.70	13.25	13.68	14.10	14.40	14.70	15.00	15.20	15.40	15.60	16.00	16.20	16.60	16.99	17.70	18.40	19.05	19.75	21.80
	564	23	17.51	2.08	17.41	2.06
	0.000	0.010	0.020	0.053	0.105	0.158	0.211	0.263	0.316	0.368	0.421	0.474	0.526	0.579	0.632	0.684	0.737	0.789	0.842	0.895	0.947	0.980	0.990	1.000
	11.50	13.08	13.50	14.30	15.00	15.40	15.80	16.10	16.50	16.70	17.00	17.30	17.60	17.90	18.10	18.50	18.80	19.20	19.70	20.20	21.10	22.17	22.50	23.10
	494	23	16.46	2.27	16.34	2.36
	0.000	0.010	0.020	0.053	0.105	0.158	0.211	0.263	0.316	0.368	0.421	0.474	0.526	0.579	0.632	0.684	0.737	0.789	0.842	0.895	0.947	0.980	0.990	1.000
	10.50	10.99	11.70	12.70	13.50	14.10	14.50	15.00	15.30	15.70	16.00	16.40	16.60	16.90	17.20	17.60	18.00	18.40	18.80	19.40	20.10	21.30	21.41	22.00
	475	23	12.22	2.42	12.38	2.46
	0.000	0.010	0.020	0.053	0.105	0.158	0.211	0.263	0.316	0.368	0.421	0.474	0.526	0.579	0.632	0.684	0.737	0.789	0.842	0.895	0.947	0.980	0.990	1.000
	5.00	6.70	7.20	8.30	9.30	9.90	10.30	10.60	11.00	11.40	11.70	12.20	12.50	12.80	13.10	13.40	13.70	14.00	14.50	15.40	16.10	17.25	17.58	20.00
	400	23	6.71	2.98	6.70	2.98
	0.000	0.010	0.020	0.053	0.105	0.158	0.211	0.263	0.316	0.368	0.421	0.474	0.526	0.579	0.632	0.684	0.737	0.789	0.842	0.895	0.947	0.980	0.990	1.000
	-2.60	-0.50	0.00	1.40	2.60	3.50	4.20	4.88	5.70	6.20	6.60	7.05	7.30	7.66	7.90	8.20	8.70	9.00	9.58	10.29	11.20	12.20	12.60	13.10
	270	23	0.27	3.70	0.17	3.83
	0.000	0.010	0.020	0.053	0.105	0.158	0.211	0.263	0.316	0.368	0.421	0.474	0.526	0.579	0.632	0.684	0.737	0.789	0.842	0.895	0.947	0.980	0.990	1.000
	-11.80	-9.43	-8.52	-6.58	-4.46	-3.10	-2.30	-1.70	-1.07	-0.60	-0.20	0.19	0.60	1.20	1.90	2.37	2.80	3.30	3.94	4.96	5.80	6.56	6.79	8.90
	157	23	-5.12	3.34	-5.13	3.44
	0.000	0.010	0.020	0.053	0.105	0.158	0.211	0.263	0.316	0.368	0.421	0.474	0.526	0.579	0.632	0.684	0.737	0.789	0.842	0.895	0.947	0.980	0.990	1.000
	-14.30	-13.69	-12.66	-10.80	-9.45	-8.76	-7.70	-7.30	-6.90	-5.83	-5.19	-4.50	-4.30	-3.81	-3.60	-3.26	-2.90	-2.70	-1.84	-1.11	-0.25	1.15	1.86	2.20
[MIN DRY]
	787	23	-10.20	3.76	-10.19	3.73
	0.000	0.010	0.020	0.053	0.105	0.158	0.211	0.263	0.316	0.368	0.421	0.474	0.526	0.579	0.632	0.684	0.737	0.789	0.842	0.895	0.947	0.980	0.990	1.000
	-21.90	-19.02	-18.05	-16.40	-15.20	-14.17	-13.30	-12.60	-12.00	-11.30	-10.80	-10.30	-9.80	-9.30	-8.70	-8.20	-7.70	-7.27	-6.60	-5.48	-4.20	-2.40	-2.09	-0.60
	703	23	-6.73	4.22	-6.86	4.17
	0.000	0.010	0.020	0.053	0.105	0.158	0.211	0.263	0.316	0.368	0.421	0.474	0.526	0.579	0.632	0.684	0.737	0.789	0.842	0.895	0.947	0.980	0.990	1.000
	-17.40	-16.40	-15.40	-14.10	-12.60	-11.20	-10.20	-9.20	-8.40	-7.80	-7.30	-6.70	-6.30	-5.70	-5.00	-4.40	-3.90	-3.20	-2.40	-1.70	-0.40	1.00	2.59	4.10
	657	23	-0.23	3.70	-0.29	3.63
	0.000	0.010	0.020	0.053	0.105	0.158	0.211	0.263	0.316	0.368	0.421	0.474	0.526	0.579	0.632	0.684	0.737	0.789	0.842	0.895	0.947	0.980	0.990	1.000
	-10.80	-9.84	-8.59	-6.44	-4.80	-3.83	-3.20	-2.31	-1.75	-1.30	-0.74	-0.38	0.10	0.60	1.10	1.60	2.00	2.77	3.40	4.30	5.44	7.54	8.64	9.70
	599	23	5.56	3.93	5.57	3.94
	0.000	0.010	0.020	0.053	0.105	0.158	0.211	0.263	0.316	0.368	0.421	0.474	0.526	0.579	0.632	0.684	0.737	0.789	0.842	0.895	0.947	0.980	0.990	1.000
	-5.30	-2.70	-2.20	-1.20	0.50	1.66	2.40	2.86	3.60	4.20	4.80	5.40	6.00	6.50	7.00	7.60	8.10	8.70	9.44	10.60	12.00	13.41	15.10	17.80
	569	23	10.10	3.18	10.32	3.25
	0.000	0.010	0.020	0.053	0.105	0.158	0.211	0.263	0.316	0.368	0.421	0.474	0.526	0.579	0.632	0.684	0.737	0.789	0.842	0.895	0.947	0.980	0.990	1.000
	1.20	2.14	3.14	4.50	5.89	6.90	7.60	8.20	8.80	9.26	9.66	10.15	10.50	10.90	11.30	11.70	12.20	12.60	13.30	13.91	15.10	16.20	17.25	18.80
	535	23	14.55	2.60	14.56	2.57
	0.000	0.010	0.020	0.053	0.105	0.158	0.211	0.263	0.316	0.368	0.421	0.474	0.526	0.579	0.632	0.684	0.737	0.789	0.842	0.895	0.947	0.980	0.990	1.000
	7.70	8.97	9.27	10.20	11.00	11.90	12.50	13.00	13.40	13.71	14.10	14.40	14.76	15.00	15.40	15.80	16.20	16.70	17.20	17.87	19.00	19.80	20.50	22.20
	396	23	17.73	2.18	17.73	2.20
	0.000	0.010	0.020	0.053	0.105	0.158	0.211	0.263	0.316	0.368	0.421	0.474	0.526	0.579	0.632	0.684	0.737	0.789	0.842	0.895	0.947	0.980	0.990	1.000
	12.10	12.79	13.38	14.10	14.90	15.40	15.90	16.30	16.70	17.10	17.40	17.70	17.94	18.20	18.50	18.80	19.30	19.70	20.10	20.53	21.12	22.00	22.31	22.80
	466	23	16.44	2.53	16.47	2.63
	0.000	0.010	0.020	0.053	0.105	0.158	0.211	0.263	0.316	0.368	0.421	0.474	0.526	0.579	0.632	0.684	0.737	0.789	0.842	0.895	0.947	0.980	0.990	1.000
	8.50	10.97	11.43	12.41	13.30	13.96	14.31	14.90	15.20	15.50	15.82	16.30	16.63	16.98	17.20	17.70	18.00	18.50	19.10	19.80	20.80	21.60	22.03	22.30
	485	23	10.70	3.03	10.72	3.22
	0.000	0.010	0.020	0.053	0.105	0.158	0.211	0.263	0.316	0.368	0.421	0.474	0.526	0.579	0.632	0.684	0.737	0.789	0.842	0.895	0.947	0.980	0.990	1.000
	2.40	3.97	4.27	5.45	7.10	7.70	8.41	9.00	9.40	9.80	10.22	10.60	11.00	11.30	11.60	11.98	12.34	13.00	13.50	14.39	15.55	17.62	19.23	20.60
	560	23	4.59	3.57	4.60	3.75
	0.000	0.010	0.020	0.053	0.105	0.158	0.211	0.263	0.316	0.368	0.421	0.474	0.526	0.579	0.632	0.684	0.737	0.789	0.842	0.895	0.947	0.980	0.990	1.000
	-6.10	-3.94	-3.10	-1.01	0.19	1.04	1.80	2.20	2.70	3.40	3.88	4.50	5.00	5.50	6.00	6.42	7.20	7.70	8.16	9.11	10.15	11.46	12.58	13.40
	690	23	-1.94	3.58	-2.01	3.60
	0.000	0.010	0.020	0.053	0.105	0.158	0.211	0.263	0.316	0.368	0.421	0.474	0.526	0.579	0.632	0.684	0.737	0.789	0.842	0.895	0.947	0.980	0.990	1.000
	-15.00	-11.11	-9.56	-7.80	-6.50	-5.40	-4.60	-3.90	-3.41	-3.00	-2.40	-2.10	-1.60	-1.30	-0.90	-0.30	0.20	0.87	1.51	2.50	3.87	5.14	6.50	9.80
	803	23	-8.22	3.91	-8.41	3.77
	0.000	0.010	0.020	0.053	0.105	0.158	0.211	0.263	0.316	0.368	0.421	0.474	0.526	0.579	0.632	0.684	0.737	0.789	0.842	0.895	0.947	0.980	0.990	1.000
	-21.60	-17.89	-16.99	-15.20	-13.40	-12.02	-11.10	-10.40	-9.90	-9.30	-8.70	-8.20	-7.60	-7.10	-6.70	-6.10	-5.50	-5.10	-4.40	-3.50	-2.33	-0.81	-0.21	1.40
[CORRELATION MIN.MAX]
	0.492	0.547	0.551	0.579	0.412	0.374	0.354	0.370	0.188	0.236	0.405	0.513
[AUTOCORR MIN]
	0.640	0.674	0.575	0.575	0.570	0.587	0.636	0.695	0.626	0.619	0.622	0.635
[AUTOCORR MAX]
	0.794	0.783	0.721	0.713	0.671	0.643	0.654	0.712	0.723	0.698	0.729	0.783
[AUTOCORR RAD]
	0.391	0.396	0.381	0.346	0.363	0.341	0.435	0.425	0.494	0.492	0.471	0.422
[RAD WET]
	173	23	4.89	3.84	4.94	3.83
	0.000	0.043	0.087	0.130	0.174	0.217	0.261	0.304	0.348	0.391	0.435	0.478	0.522	0.565	0.609	0.652	0.696	0.739	0.783	0.826	0.870	0.913	0.957	1.000
	1.70	1.71	1.73	1.74	1.75	1.76	1.79	1.81	1.83	1.84	1.85	1.87	2.40	3.87	4.65	6.00	7.25	8.51	9.80	10.27	10.75	11.36	11.64	12.45
	257	23	5.82	4.50	5.82	4.56
	0.000	0.043	0.087	0.130	0.174	0.217	0.261	0.304	0.348	0.391	0.435	0.478	0.522	0.565	0.609	0.652	0.696	0.739	0.783	0.826	0.870	0.913	0.957	1.000
	2.11	2.13	2.17	2.21	2.24	2.28	2.30	2.33	2.35	2.37	2.39	2.42	2.87	4.15	5.45	6.49	8.59	9.43	10.40	11.44	12.55	13.70	14.79	16.49
	303	23	7.92	6.09	8.12	6.15
	0.000	0.043	0.087	0.130	0.174	0.217	0.261	0.304	0.348	0.391	0.435	0.478	0.522	0.565	0.609	0.652	0.696	0.739	0.783	0.826	0.870	0.913	0.957	1.000
	2.84	2.89	2.94	2.94	2.98	3.02	3.04	3.09	3.12	3.14	3.17	3.22	3.97	5.74	7.55	9.57	12.09	13.36	15.25	16.18	17.05	18.05	19.07	20.98
	361	23	11.56	8.00	11.97	7.99
	0.000	0.043	0.087	0.130	0.174	0.217	0.261	0.304	0.348	0.391	0.435	0.478	0.522	0.565	0.609	0.652	0.696	0.739	0.783	0.826	0.870	0.913	0.957	1.000
	3.58	3.60	3.65	3.71	3.76	3.80	3.82	3.84	3.88	3.95	6.16	7.31	10.30	12.34	14.03	16.77	18.33	19.95	21.07	21.74	22.41	23.21	24.14	25.92
	391	23	14.21	9.12	14.36	9.14
	0.000	0.043	0.087	0.130	0.174	0.217	0.261	0.304	0.348	0.391	0.435	0.478	0.522	0.565	0.609	0.652	0.696	0.739	0.783	0.826	0.870	0.913	0.957	1.000
	4.16	4.18	4.21	4.22	4.26	4.27	4.30	4.33	5.43	7.26	9.94	12.61	14.79	16.80	19.28	20.70	22.10	23.27	24.39	25.24	25.92	26.84	27.83	29.22
	425	23	16.93	9.42	16.83	9.54
	0.000	0.043	0.087	0.130	0.174	0.217	0.261	0.304	0.348	0.391	0.435	0.478	0.522	0.565	0.609	0.652	0.696	0.739	0.783	0.826	0.870	0.913	0.957	1.000
	4.44	4.46	4.47	4.47	4.47	4.47	5.70	9.37	11.51	13.36	15.60	17.06	18.78	20.48	22.39	24.22	25.25	26.15	26.87	27.39	27.97	28.86	29.35	30.18
	564	23	17.08	8.98	16.90	9.02
	0.000	0.043	0.087	0.130	0.174	0.217	0.261	0.304	0.348	0.391	0.435	0.478	0.522	0.565	0.609	0.652	0.696	0.739	0.783	0.826	0.870	0.913	0.957	1.000
	4.29	4.32	4.37	4.39	4.41	4.42	7.37	10.20	11.89	14.84	17.79	19.19	20.25	21.37	22.54	23.59	24.36	24.95	25.81	26.43	27.04	27.72	28.55	29.42
	494	23	14.42	8.29	14.36	8.44
	0.000	0.043	0.087	0.130	0.174	0.217	0.261	0.304	0.348	0.391	0.435	0.478	0.522	0.565	0.609	0.652	0.696	0.739	0.783	0.826	0.870	0.913	0.957	1.000
	3.80	3.86	3.90	3.93	3.97	4.01	4.06	6.23	8.58	10.73	13.05	14.77	16.73	17.94	19.04	20.30	21.10	22.20	22.80	23.48	24.22	25.18	25.86	27.44
	475	23	9.69	7.09	9.39	6.96
	0.000	0.043	0.087	0.130	0.174	0.217	0.261	0.304	0.348	0.391	0.435	0.478	0.522	0.565	0.609	0.652	0.696	0.739	0.783	0.826	0.870	0.913	0.957	1.000
	3.09	3.12	3.17	3.19	3.22	3.27	3.32	3.34	3.39	3.44	3.46	5.40	6.84	9.00	11.68	13.91	15.62	16.78	17.96	18.90	19.74	20.54	21.44	22.94
	400	23	6.79	5.25	6.77	5.32
	0.000	0.043	0.087	0.130	0.174	0.217	0.261	0.304	0.348	0.391	0.435	0.478	0.522	0.565	0.609	0.652	0.696	0.739	0.783	0.826	0.870	0.913	0.957	1.000
	2.32	2.35	2.39	2.42	2.46	2.49	2.52	2.56	2.61	2.63	2.66	2.68	3.81	4.96	6.91	8.30	9.83	11.52	12.54	14.15	14.95	15.58	16.47	17.59
	270	23	4.53	3.75	4.45	3.70
	0.000	0.043	0.087	0.130	0.174	0.217	0.261	0.304	0.348	0.391	0.435	0.478	0.522	0.565	0.609	0.652	0.696	0.739	0.783	0.826	0.870	0.913	0.957	1.000
	1.79	1.79	1.81	1.84	1.85	1.87	1.88	1.90	1.93	1.95	1.97	1.98	2.00	2.02	2.77	4.67	5.90	7.30	8.36	9.17	10.45	11.68	12.28	13.42
	157	23	3.86	3.37	3.78	3.37
	0.000	0.043	0.087	0.130	0.174	0.217	0.261	0.304	0.348	0.391	0.435	0.478	0.522	0.565	0.609	0.652	0.696	0.739	0.783	0.826	0.870	0.913	0.957	1.000
	1.61	1.61	1.61	1.62	1.62	1.62	1.62	1.62	1.62	1.62	1.62	1.62	1.63	1.63	1.64	2.56	4.47	6.37	7.58	8.66	9.73	10.25	10.65	10.98
[RAD DRY]
	787	23	10.72	2.32	10.74	2.25
	0.000	0.043	0.087	0.130	0.174	0.217	0.261	0.304	0.348	0.391	0.435	0.478	0.522	0.565	0.609	0.652	0.696	0.739	0.783	0.826	0.870	0.913	0.957	1.000
	1.70	4.20	7.45	9.04	10.04	10.64	10.92	11.07	11.22	11.32	11.41	11.47	11.54	11.60	11.68	11.73	11.81	11.91	11.98	12.06	12.17	12.28	12.43	12.72
	703	23	13.33	3.26	13.37	3.23
	0.000	0.043	0.087	0.130	0.174	0.217	0.261	0.304	0.348	0.391	0.435	0.478	0.522	0.565	0.609	0.652	0.696	0.739	0.783	0.826	0.870	0.913	0.957	1.000
	2.11	3.12	8.42	10.99	12.26	12.87	13.34	13.67	13.95	14.11	14.22	14.35	14.45	14.57	14.69	14.78	14.88	15.04	15.27	15.40	15.62	15.76	16.01	16.45
	657	23	17.07	4.54	17.01	4.62
	0.000	0.043	0.087	0.130	0.174	0.217	0.261	0.304	0.348	0.391	0.435	0.478	0.522	0.565	0.609	0.652	0.696	0.739	0.783	0.826	0.870	0.913	0.957	1.000
	2.84	3.14	9.08	12.29	14.69	15.70	16.63	17.24	17.80	18.27	18.47	18.66	18.90	19.06	19.24	19.35	19.56	19.71	19.89	20.12	20.27	20.66	21.03	21.59
	599	23	22.30	4.25	22.38	3.98
	0.000	0.043	0.087	0.130	0.174	0.217	0.261	0.304	0.348	0.391	0.435	0.478	0.522	0.565	0.609	0.652	0.696	0.739	0.783	0.826	0.870	0.913	0.957	1.000
	3.58	11.12	17.15	19.43	20.71	21.81	22.33	22.74	23.03	23.27	23.46	23.67	23.82	23.98	24.09	24.20	24.31	24.43	24.56	24.74	24.93	25.28	25.61	26.15
	569	23	25.46	4.69	25.48	4.39
	0.000	0.043	0.087	0.130	0.174	0.217	0.261	0.304	0.348	0.391	0.435	0.478	0.522	0.565	0.609	0.652	0.696	0.739	0.783	0.826	0.870	0.913	0.957	1.000
	4.16	13.82	18.76	21.65	23.58	24.64	25.26	25.80	26.28	26.61	26.95	27.16	27.35	27.50	27.66	27.81	27.93	28.05	28.14	28.27	28.46	28.62	28.82	29.16
	535	23	26.25	5.31	26.41	4.75
	0.000	0.043	0.087	0.130	0.174	0.217	0.261	0.304	0.348	0.391	0.435	0.478	0.522	0.565	0.609	0.652	0.696	0.739	0.783	0.826	0.870	0.913	0.957	1.000
	4.45	14.68	18.46	21.31	23.71	24.53	25.73	26.63	27.12	27.46	27.90	28.22	28.49	28.70	28.97	29.11	29.28	29.40	29.52	29.60	29.70	29.82	29.92	30.17
	396	23	25.74	5.20	25.88	4.80
	0.000	0.043	0.087	0.130	0.174	0.217	0.261	0.304	0.348	0.391	0.435	0.478	0.522	0.565	0.609	0.652	0.696	0.739	0.783	0.826	0.870	0.913	0.957	1.000
	4.32	13.09	17.65	22.52	23.55	24.74	25.64	26.19	26.71	27.02	27.33	27.59	27.83	28.03	28.22	28.37	28.45	28.56	28.70	28.88	29.04	29.21	29.37	29.73
	466	23	23.54	4.49	23.68	4.06
	0.000	0.043	0.087	0.130	0.174	0.217	0.261	0.304	0.348	0.391	0.435	0.478	0.522	0.565	0.609	0.652	0.696	0.739	0.783	0.826	0.870	0.913	0.957	1.000
	3.80	13.08	16.86	19.93	21.46	22.66	23.35	23.87	24.24	24.53	24.82	25.00	25.19	25.39	25.53	25.65	25.79	26.01	26.18	26.36	26.53	26.77	27.08	27.53
	485	23	18.88	4.44	19.11	4.32
	0.000	0.043	0.087	0.130	0.174	0.217	0.261	0.304	0.348	0.391	0.435	0.478	0.522	0.565	0.609	0.652	0.696	0.739	0.783	0.826	0.870	0.913	0.957	1.000
	3.12	7.55	11.61	14.18	15.65	17.27	18.27	19.09	19.55	19.99	20.26	20.49	20.68	20.80	20.99	21.13	21.26	21.49	21.69	21.93	22.21	22.50	22.86	23.44
	560	23	14.58	3.86	14.57	3.90
	0.000	0.043	0.087	0.130	0.174	0.217	0.261	0.304	0.348	0.391	0.435	0.478	0.522	0.565	0.609	0.652	0.696	0.739	0.783	0.826	0.870	0.913	0.957	1.000
	2.32	2.64	8.34	11.00	13.22	14.00	14.59	15.12	15.35	15.54	15.70	15.84	16.00	16.14	16.27	16.41	16.57	16.70	16.87	17.00	17.23	17.49	17.78	18.19
	690	23	11.21	2.82	11.02	3.00
	0.000	0.043	0.087	0.130	0.174	0.217	0.261	0.304	0.348	0.391	0.435	0.478	0.522	0.565	0.609	0.652	0.696	0.739	0.783	0.826	0.870	0.913	0.957	1.000
	1.79	2.00	6.82	8.49	10.09	11.04	11.49	11.78	11.91	11.99	12.07	12.14	12.23	12.32	12.36	12.45	12.58	12.68	12.80	12.94	13.04	13.19	13.34	13.65
	803	23	9.60	2.41	9.79	2.17
	0.000	0.043	0.087	0.130	0.174	0.217	0.261	0.304	0.348	0.391	0.435	0.478	0.522	0.565	0.609	0.652	0.696	0.739	0.783	0.826	0.870	0.913	0.957	1.000
	1.61	1.63	5.47	7.60	8.90	9.63	10.03	10.23	10.36	10.48	10.57	10.60	10.66	10.68	10.70	10.73	10.76	10.78	10.80	10.83	10.86	10.88	10.93	11.08
[END]
