# Supplementary material for: Estimating the Responses of Hydrological and Sedimental Processes to Future Climate Change in Watersheds with Different Landscapes in the Yellow River Basin, China
Source: Int J Environ Res Public Health. 2019 Oct 22;16(20):4054. doi: 10.3390/ijerph16204054 (PMC6843980; doi:10.3390/ijerph16204054)
Supplement: Supplementary file 1 [file ijerph-16-04054-s001.zip › Supplementary materials/Parameters of LARS-WG/Readme.txt]

All the Parameters used in LARS-WG can be found in Luochuan.txt and Wuqi.txt.
The files of Luochuan.wgx and Wuqi.wgx are the parameter files that can be used in LARS-WG directly.
