# Supplementary material for: Estimating the Responses of Hydrological and Sedimental Processes to Future Climate Change in Watersheds with Different Landscapes in the Yellow River Basin, China
Source: Int J Environ Res Public Health. 2019 Oct 22;16(20):4054. doi: 10.3390/ijerph16204054 (PMC6843980; doi:10.3390/ijerph16204054)
Supplement: Supplementary file 1 [file ijerph-16-04054-s001.zip › Supplementary materials/Parameters of LARS-WG/Wuqi.txt]

[VERSION]
LARS-WG5.5
[NAME]
Wuqi
[LAT, LON and ALT]
	36.92	108.17	1331.40
[YEARS]
	1957	2016
[SERIES WET]
	143	23	2.38	1.84	2.46	1.62
	0.000	0.350	0.713	0.727	0.741	0.755	0.769	0.784	0.798	0.812	0.826	0.840	0.854	0.868	0.882	0.896	0.910	0.940	0.965	0.980	0.990	0.996	0.999	1.000
	1.00	2.00	2.00	3.00	3.00	3.00	3.00	3.00	3.00	3.00	4.00	4.00	4.00	4.00	4.00	4.00	4.00	5.00	6.00	9.00	10.00	13.00	13.00	13.00
	185	23	2.42	1.82	2.42	1.97
	0.000	0.373	0.659	0.677	0.695	0.713	0.731	0.749	0.767	0.785	0.803	0.821	0.838	0.856	0.874	0.892	0.910	0.940	0.965	0.980	0.990	0.996	0.999	1.000
	1.00	1.00	3.00	3.00	3.00	3.00	3.00	3.00	3.00	3.00	3.00	4.00	4.00	4.00	4.00	4.00	4.00	6.00	8.00	8.00	10.00	12.00	12.00	12.00
	240	23	2.10	1.64	2.40	1.44
	0.000	0.496	0.721	0.734	0.748	0.761	0.775	0.788	0.802	0.815	0.829	0.842	0.856	0.869	0.883	0.896	0.910	0.940	0.965	0.980	0.990	0.996	0.999	1.000
	1.00	2.00	3.00	3.00	3.00	3.00	3.00	3.00	3.00	3.00	3.00	3.00	3.00	3.00	4.00	4.00	4.00	5.00	6.00	8.00	8.00	13.00	13.00	13.00
	284	23	2.20	1.65	2.51	1.72
	0.000	0.437	0.722	0.735	0.749	0.762	0.776	0.789	0.802	0.816	0.829	0.843	0.856	0.870	0.883	0.897	0.910	0.940	0.965	0.980	0.990	0.996	0.999	1.000
	1.00	2.00	2.00	3.00	3.00	3.00	3.00	3.00	3.00	3.00	3.00	4.00	4.00	4.00	4.00	4.00	4.00	5.00	6.00	7.00	9.00	10.00	13.00	13.00
	346	23	2.12	1.54	2.37	1.50
	0.000	0.468	0.728	0.741	0.754	0.767	0.780	0.793	0.806	0.819	0.832	0.845	0.858	0.871	0.884	0.897	0.910	0.940	0.965	0.980	0.990	0.996	0.999	1.000
	1.00	2.00	2.00	3.00	3.00	3.00	3.00	3.00	3.00	3.00	3.00	3.00	4.00	4.00	4.00	4.00	4.00	5.00	6.00	7.00	7.00	8.00	12.00	12.00
	338	23	2.51	1.84	2.53	1.84
	0.000	0.361	0.636	0.656	0.675	0.695	0.714	0.734	0.753	0.773	0.793	0.812	0.832	0.851	0.871	0.890	0.910	0.940	0.965	0.980	0.990	0.996	0.999	1.000
	1.00	1.00	3.00	3.00	3.00	3.00	3.00	3.00	3.00	3.00	3.00	4.00	4.00	4.00	4.00	5.00	5.00	6.00	7.00	8.00	9.00	10.00	12.00	12.00
	335	23	3.39	3.29	3.28	2.85
	0.000	0.275	0.504	0.533	0.562	0.591	0.620	0.649	0.678	0.707	0.736	0.765	0.794	0.823	0.852	0.881	0.910	0.940	0.965	0.980	0.990	0.996	0.999	1.000
	1.00	1.00	3.00	3.00	3.00	3.00	3.00	3.00	3.00	4.00	4.00	4.00	5.00	5.00	5.00	6.00	7.00	9.00	10.00	12.00	14.00	23.00	32.00	32.00
	313	23	3.63	3.26	3.84	2.99
	0.000	0.262	0.502	0.531	0.560	0.589	0.618	0.647	0.677	0.706	0.735	0.764	0.793	0.822	0.852	0.881	0.910	0.940	0.965	0.980	0.990	0.996	0.999	1.000
	1.00	2.00	3.00	3.00	3.00	3.00	3.00	3.00	4.00	4.00	4.00	5.00	6.00	6.00	7.00	7.00	8.00	10.00	12.00	13.00	16.00	19.00	19.00	19.00
	276	23	3.40	3.01	3.29	3.03
	0.000	0.304	0.529	0.556	0.583	0.611	0.638	0.665	0.692	0.719	0.747	0.774	0.801	0.828	0.856	0.883	0.910	0.940	0.965	0.980	0.990	0.996	0.999	1.000
	1.00	1.00	2.00	3.00	3.00	3.00	3.00	4.00	4.00	4.00	4.00	5.00	5.00	6.00	6.00	7.00	8.00	9.00	11.00	12.00	15.00	16.00	21.00	21.00
	291	23	2.55	1.86	2.37	1.97
	0.000	0.361	0.649	0.668	0.687	0.705	0.724	0.743	0.761	0.780	0.798	0.817	0.836	0.854	0.873	0.891	0.910	0.940	0.965	0.980	0.990	0.996	0.999	1.000
	1.00	1.00	2.00	3.00	3.00	3.00	3.00	3.00	3.00	4.00	4.00	4.00	4.00	5.00	5.00	5.00	5.00	6.00	7.00	8.00	9.00	10.00	10.00	10.00
	185	23	2.29	1.69	2.54	1.64
	0.000	0.432	0.697	0.712	0.728	0.743	0.758	0.773	0.788	0.804	0.819	0.834	0.849	0.864	0.880	0.895	0.910	0.940	0.965	0.980	0.990	0.996	0.999	1.000
	1.00	2.00	2.00	3.00	3.00	3.00	3.00	3.00	3.00	3.00	4.00	4.00	4.00	4.00	4.00	5.00	5.00	6.00	6.00	7.00	9.00	10.00	10.00	10.00
	156	23	1.82	1.20	1.84	1.26
	0.000	0.532	0.814	0.821	0.828	0.835	0.842	0.848	0.855	0.862	0.869	0.876	0.883	0.889	0.896	0.903	0.910	0.940	0.965	0.980	0.990	0.996	0.999	1.000
	1.00	1.00	3.00	3.00	3.00	3.00	3.00	3.00	3.00	3.00	3.00	3.00	3.00	3.00	3.00	3.00	3.00	4.00	6.00	6.00	6.00	6.00	6.00	6.00
[SERIES DRY]
	134	23	9.85	9.18	10.04	8.94
	0.000	0.104	0.246	0.294	0.341	0.388	0.436	0.483	0.531	0.578	0.626	0.673	0.720	0.768	0.815	0.863	0.910	0.940	0.965	0.980	0.990	0.996	0.999	1.000
	1.00	2.00	3.00	3.00	4.00	4.00	5.00	6.00	8.00	10.00	11.00	12.00	12.00	16.00	18.00	20.00	23.00	26.00	28.00	31.00	43.00	53.00	53.00	53.00
	185	23	6.06	5.56	6.13	6.10
	0.000	0.195	0.303	0.346	0.389	0.433	0.476	0.520	0.563	0.606	0.650	0.693	0.736	0.780	0.823	0.867	0.910	0.940	0.965	0.980	0.990	0.996	0.999	1.000
	1.00	1.00	2.00	3.00	3.00	4.00	4.00	4.00	5.00	6.00	6.00	7.00	8.00	9.00	10.00	12.00	15.00	16.00	18.00	21.00	27.00	36.00	36.00	36.00
	248	23	5.10	4.13	4.99	4.05
	0.000	0.190	0.298	0.342	0.386	0.429	0.473	0.517	0.561	0.604	0.648	0.692	0.735	0.779	0.823	0.866	0.910	0.940	0.965	0.980	0.990	0.996	0.999	1.000
	1.00	1.00	3.00	3.00	3.00	3.00	4.00	4.00	5.00	5.00	5.00	6.00	7.00	8.00	8.00	9.00	11.00	13.00	17.00	18.00	20.00	20.00	20.00	20.00
	269	23	4.15	3.38	4.38	3.53
	0.000	0.253	0.416	0.452	0.487	0.522	0.557	0.593	0.628	0.663	0.698	0.734	0.769	0.804	0.839	0.875	0.910	0.940	0.965	0.980	0.990	0.996	0.999	1.000
	1.00	1.00	3.00	3.00	3.00	3.00	4.00	4.00	4.00	5.00	5.00	5.00	6.00	7.00	7.00	9.00	9.00	11.00	11.00	13.00	14.00	14.00	23.00	23.00
	341	23	3.23	2.60	3.14	2.65
	0.000	0.349	0.531	0.558	0.585	0.612	0.639	0.666	0.693	0.720	0.747	0.775	0.802	0.829	0.856	0.883	0.910	0.940	0.965	0.980	0.990	0.996	0.999	1.000
	1.00	1.00	2.00	3.00	3.00	3.00	3.00	4.00	4.00	4.00	4.00	5.00	5.00	6.00	6.00	7.00	7.00	8.00	9.00	10.00	11.00	13.00	16.00	16.00
	328	23	2.78	2.13	2.70	2.23
	0.000	0.351	0.582	0.606	0.629	0.653	0.676	0.699	0.723	0.746	0.770	0.793	0.816	0.840	0.863	0.887	0.910	0.940	0.965	0.980	0.990	0.996	0.999	1.000
	1.00	1.00	2.00	3.00	3.00	3.00	3.00	3.00	4.00	4.00	4.00	4.00	4.00	5.00	5.00	5.00	6.00	7.00	8.00	9.00	10.00	11.00	15.00	15.00
	337	23	2.22	1.81	2.57	1.57
	0.000	0.472	0.712	0.726	0.740	0.755	0.769	0.783	0.797	0.811	0.825	0.839	0.853	0.868	0.882	0.896	0.910	0.940	0.965	0.980	0.990	0.996	0.999	1.000
	1.00	2.00	3.00	3.00	3.00	3.00	3.00	3.00	3.00	3.00	3.00	4.00	4.00	4.00	4.00	4.00	4.00	5.00	6.00	7.00	11.00	12.00	12.00	12.00
	309	23	2.38	2.00	2.62	1.77
	0.000	0.434	0.670	0.687	0.704	0.721	0.739	0.756	0.773	0.790	0.807	0.824	0.841	0.859	0.876	0.893	0.910	0.940	0.965	0.980	0.990	0.996	0.999	1.000
	1.00	2.00	3.00	3.00	3.00	3.00	3.00	3.00	3.00	3.00	4.00	4.00	4.00	4.00	4.00	4.00	5.00	5.00	6.00	8.00	10.00	13.00	19.00	19.00
	287	23	2.72	2.25	2.67	2.27
	0.000	0.380	0.606	0.628	0.650	0.671	0.693	0.715	0.736	0.758	0.780	0.802	0.823	0.845	0.867	0.888	0.910	0.940	0.965	0.980	0.990	0.996	0.999	1.000
	1.00	1.00	3.00	3.00	3.00	3.00	3.00	3.00	3.00	3.00	4.00	4.00	4.00	4.00	5.00	5.00	6.00	7.00	9.00	10.00	12.00	12.00	12.00	12.00
	306	23	4.21	5.03	4.48	5.22
	0.000	0.359	0.516	0.544	0.573	0.601	0.629	0.657	0.685	0.713	0.741	0.769	0.798	0.826	0.854	0.882	0.910	0.940	0.965	0.980	0.990	0.996	0.999	1.000
	1.00	2.00	3.00	3.00	3.00	3.00	4.00	4.00	4.00	5.00	5.00	6.00	7.00	7.00	8.00	9.00	9.00	12.00	14.00	19.00	20.00	41.00	41.00	41.00
	190	23	8.27	9.44	8.17	9.78
	0.000	0.158	0.289	0.334	0.378	0.422	0.467	0.511	0.555	0.600	0.644	0.688	0.733	0.777	0.821	0.866	0.910	0.940	0.965	0.980	0.990	0.996	0.999	1.000
	1.00	1.00	2.00	3.00	3.00	4.00	5.00	5.00	5.00	7.00	8.00	9.00	11.00	12.00	14.00	17.00	20.00	24.00	31.00	37.00	51.00	66.00	66.00	66.00
	158	23	10.55	11.02	10.64	10.86
	0.000	0.152	0.253	0.300	0.347	0.394	0.441	0.488	0.535	0.582	0.628	0.675	0.722	0.769	0.816	0.863	0.910	0.940	0.965	0.980	0.990	0.996	0.999	1.000
	1.00	1.00	3.00	3.00	4.00	5.00	6.00	7.00	7.00	9.00	10.00	11.00	14.00	16.00	18.00	22.00	27.00	31.00	37.00	41.00	55.00	62.00	62.00	62.00
[RAIN]
	329	23	0.48	0.91	0.63	0.90
	0.000	0.757	0.839	0.844	0.849	0.854	0.859	0.864	0.869	0.874	0.880	0.885	0.890	0.895	0.900	0.905	0.910	0.940	0.965	0.980	0.990	0.996	0.999	1.000
	0.01	0.50	1.00	1.10	1.10	1.10	1.17	1.20	1.20	1.20	1.34	1.50	1.60	1.60	1.60	1.70	1.88	2.23	3.35	4.04	4.48	4.87	4.90	4.90
	445	23	0.64	1.19	0.74	1.19
	0.000	0.708	0.807	0.814	0.821	0.829	0.836	0.844	0.851	0.858	0.866	0.873	0.880	0.888	0.895	0.903	0.910	0.940	0.965	0.980	0.990	0.996	0.999	1.000
	0.01	0.50	1.00	1.10	1.20	1.38	1.41	1.54	1.60	1.70	1.73	1.80	1.90	2.00	2.00	2.10	2.20	2.60	3.54	5.04	6.56	6.80	7.50	7.50
	523	23	1.34	2.67	1.49	2.47
	0.000	0.612	0.698	0.713	0.728	0.743	0.758	0.774	0.789	0.804	0.819	0.834	0.849	0.865	0.880	0.895	0.910	0.940	0.965	0.980	0.990	0.996	0.999	1.000
	0.01	0.50	1.00	1.20	1.30	1.50	1.57	1.70	1.90	2.15	2.44	2.70	2.90	3.20	3.51	4.10	4.49	5.90	7.45	10.45	14.11	17.96	25.40	25.40
	613	23	2.56	5.65	2.59	5.20
	0.000	0.535	0.594	0.616	0.639	0.662	0.684	0.707	0.729	0.752	0.774	0.797	0.820	0.842	0.865	0.887	0.910	0.940	0.965	0.980	0.990	0.996	0.999	1.000
	0.01	0.50	1.00	1.28	1.60	1.80	2.00	2.30	2.51	2.80	3.20	3.66	4.25	4.70	5.21	6.40	7.57	10.87	15.16	19.54	25.07	49.64	66.00	66.00
	728	23	3.38	6.44	3.49	7.27
	0.000	0.505	0.577	0.601	0.625	0.648	0.672	0.696	0.720	0.743	0.767	0.791	0.815	0.839	0.862	0.886	0.910	0.940	0.965	0.980	0.990	0.996	0.999	1.000
	0.01	0.50	1.00	1.30	1.56	1.90	2.20	2.70	3.40	3.80	4.76	5.10	6.10	6.70	8.18	9.35	11.55	15.40	18.86	23.60	30.00	37.92	71.80	71.80
	830	23	3.63	6.96	4.09	7.76
	0.000	0.493	0.570	0.594	0.618	0.643	0.667	0.691	0.716	0.740	0.764	0.789	0.813	0.837	0.861	0.886	0.910	0.940	0.965	0.980	0.990	0.996	0.999	1.000
	0.01	0.50	1.00	1.30	1.60	1.90	2.37	2.90	3.30	3.90	4.73	5.70	6.50	7.68	8.80	10.00	12.03	14.90	19.59	25.84	35.94	47.28	65.20	65.20
	1093	23	5.56	10.90	5.38	10.54
	0.000	0.485	0.541	0.567	0.593	0.620	0.646	0.673	0.699	0.725	0.752	0.778	0.804	0.831	0.857	0.884	0.910	0.940	0.965	0.980	0.990	0.996	0.999	1.000
	0.01	0.50	1.00	1.40	1.70	2.20	2.83	3.40	4.10	4.90	5.90	7.10	8.53	10.33	13.40	15.64	19.35	25.50	32.77	39.93	51.93	68.33	111.70	113.40
	1094	23	5.75	11.35	6.37	12.12
	0.000	0.457	0.520	0.548	0.576	0.604	0.632	0.659	0.687	0.715	0.743	0.771	0.799	0.826	0.854	0.882	0.910	0.940	0.965	0.980	0.990	0.996	0.999	1.000
	0.01	0.50	1.00	1.35	1.80	2.04	2.60	3.10	3.70	4.60	5.50	7.20	8.70	10.60	13.60	15.51	19.56	25.17	33.67	42.62	57.41	82.76	96.89	97.40
	1010	23	4.43	7.79	4.95	8.44
	0.000	0.496	0.545	0.571	0.597	0.623	0.649	0.675	0.701	0.727	0.753	0.779	0.806	0.832	0.858	0.884	0.910	0.940	0.965	0.980	0.990	0.996	0.999	1.000
	0.01	0.50	1.00	1.30	1.70	2.10	2.50	3.08	3.80	4.80	5.70	6.73	7.96	9.60	11.10	12.60	15.94	19.54	24.43	27.88	35.05	49.89	55.20	55.20
	786	23	2.35	4.34	2.39	4.37
	0.000	0.562	0.623	0.644	0.664	0.685	0.705	0.726	0.746	0.767	0.787	0.808	0.828	0.849	0.869	0.890	0.910	0.940	0.965	0.980	0.990	0.996	0.999	1.000
	0.01	0.50	1.00	1.30	1.50	1.73	2.00	2.25	2.75	3.16	3.60	3.98	4.59	5.10	5.80	7.12	8.40	10.28	12.75	16.56	22.60	26.90	35.60	35.60
	419	23	1.68	3.48	1.70	3.25
	0.000	0.621	0.680	0.697	0.713	0.729	0.746	0.762	0.779	0.795	0.812	0.828	0.844	0.861	0.877	0.894	0.910	0.940	0.965	0.980	0.990	0.996	0.999	1.000
	0.01	0.50	1.00	1.10	1.20	1.40	1.65	1.84	2.10	2.30	2.60	2.99	3.38	4.00	4.35	4.80	5.49	8.09	11.10	13.19	19.45	25.66	26.00	26.00
	286	23	0.50	1.15	0.67	1.16
	0.000	0.787	0.839	0.844	0.849	0.854	0.859	0.864	0.870	0.875	0.880	0.885	0.890	0.895	0.900	0.905	0.910	0.940	0.965	0.980	0.990	0.996	0.999	1.000
	0.01	0.50	1.00	1.10	1.10	1.13	1.36	1.42	1.50	1.51	1.60	1.60	1.65	1.79	1.80	1.88	1.93	2.30	3.10	4.38	6.33	9.09	9.10	9.10
[MAX WET]
	163	23	-2.18	3.19	-2.21	3.16
	0.000	0.010	0.020	0.053	0.105	0.158	0.211	0.263	0.316	0.368	0.421	0.474	0.526	0.579	0.632	0.684	0.737	0.789	0.842	0.895	0.947	0.980	0.990	1.000
	-12.20	-10.51	-9.22	-7.20	-6.05	-5.40	-5.01	-4.11	-3.40	-2.80	-2.40	-1.80	-1.60	-1.30	-1.10	-0.60	-0.09	0.30	0.80	1.47	2.50	4.47	6.13	6.70
	242	23	1.75	3.61	1.79	3.63
	0.000	0.010	0.020	0.053	0.105	0.158	0.211	0.263	0.316	0.368	0.421	0.474	0.526	0.579	0.632	0.684	0.737	0.789	0.842	0.895	0.947	0.980	0.990	1.000
	-7.40	-5.70	-5.01	-4.23	-2.65	-1.98	-1.11	-0.63	0.04	0.70	1.29	1.60	1.94	2.30	2.70	3.10	3.83	4.60	5.68	6.65	7.63	9.41	11.33	11.80
	293	23	7.82	4.28	7.68	4.29
	0.000	0.010	0.020	0.053	0.105	0.158	0.211	0.263	0.316	0.368	0.421	0.474	0.526	0.579	0.632	0.684	0.737	0.789	0.842	0.895	0.947	0.980	0.990	1.000
	-5.40	-0.21	0.49	1.60	2.38	3.30	4.17	4.90	5.40	6.30	6.90	7.40	7.90	8.70	9.30	9.85	10.69	11.43	12.40	13.82	15.29	16.40	17.26	18.10
	326	23	15.79	4.97	15.71	5.05
	0.000	0.010	0.020	0.053	0.105	0.158	0.211	0.263	0.316	0.368	0.421	0.474	0.526	0.579	0.632	0.684	0.737	0.789	0.842	0.895	0.947	0.980	0.990	1.000
	2.40	4.98	6.10	7.70	9.00	10.50	11.50	12.78	13.90	14.31	14.90	15.64	16.26	16.77	17.50	18.30	19.10	19.80	20.96	22.30	23.58	26.00	26.37	30.40
	389	23	21.31	4.51	21.56	4.55
	0.000	0.010	0.020	0.053	0.105	0.158	0.211	0.263	0.316	0.368	0.421	0.474	0.526	0.579	0.632	0.684	0.737	0.789	0.842	0.895	0.947	0.980	0.990	1.000
	8.80	10.09	11.43	13.79	15.30	16.70	17.49	18.34	19.18	20.20	20.80	21.23	21.77	22.30	23.00	24.02	24.50	25.20	26.02	27.20	28.05	29.34	30.14	32.50
	425	23	25.71	3.84	25.70	3.93
	0.000	0.010	0.020	0.053	0.105	0.158	0.211	0.263	0.316	0.368	0.421	0.474	0.526	0.579	0.632	0.684	0.737	0.789	0.842	0.895	0.947	0.980	0.990	1.000
	13.50	16.23	17.50	18.90	20.65	21.80	22.40	23.20	24.00	24.60	25.30	25.80	26.10	26.80	27.30	27.80	28.32	29.00	29.70	30.60	31.46	32.35	32.80	34.70
	579	23	27.56	3.33	27.47	3.43
	0.000	0.010	0.020	0.053	0.105	0.158	0.211	0.263	0.316	0.368	0.421	0.474	0.526	0.579	0.632	0.684	0.737	0.789	0.842	0.895	0.947	0.980	0.990	1.000
	15.90	19.18	20.12	22.10	23.39	24.10	24.80	25.50	26.00	26.50	27.00	27.53	28.10	28.50	29.00	29.40	30.00	30.41	31.00	31.61	32.55	33.30	33.82	36.10
	554	23	25.42	3.51	25.38	3.52
	0.000	0.010	0.020	0.053	0.105	0.158	0.211	0.263	0.316	0.368	0.421	0.474	0.526	0.579	0.632	0.684	0.737	0.789	0.842	0.895	0.947	0.980	0.990	1.000
	15.50	17.02	17.70	19.40	21.03	22.15	22.70	23.40	23.90	24.40	24.80	25.40	25.80	26.20	26.50	27.00	27.60	28.30	29.20	30.00	31.00	32.08	33.20	33.70
	534	23	20.32	3.87	20.50	4.05
	0.000	0.010	0.020	0.053	0.105	0.158	0.211	0.263	0.316	0.368	0.421	0.474	0.526	0.579	0.632	0.684	0.737	0.789	0.842	0.895	0.947	0.980	0.990	1.000
	10.20	12.00	12.47	14.10	15.50	16.40	17.04	17.80	18.30	19.00	19.50	20.00	20.61	21.20	21.60	22.20	22.70	23.46	24.30	25.40	26.50	28.76	29.63	33.70
	423	23	14.25	3.94	14.52	4.05
	0.000	0.010	0.020	0.053	0.105	0.158	0.211	0.263	0.316	0.368	0.421	0.474	0.526	0.579	0.632	0.684	0.737	0.789	0.842	0.895	0.947	0.980	0.990	1.000
	3.30	5.27	6.74	8.15	9.50	10.40	10.91	11.60	12.10	12.60	13.40	13.90	14.40	14.90	15.50	16.10	16.77	17.50	18.52	19.65	20.95	22.25	23.05	24.10
	221	23	5.70	4.12	5.65	4.22
	0.000	0.010	0.020	0.053	0.105	0.158	0.211	0.263	0.316	0.368	0.421	0.474	0.526	0.579	0.632	0.684	0.737	0.789	0.842	0.895	0.947	0.980	0.990	1.000
	-6.20	-4.02	-3.26	-0.34	0.73	1.58	2.15	2.72	3.78	4.40	5.00	5.50	6.20	6.60	7.20	7.60	8.10	8.95	9.62	10.77	12.97	14.32	15.73	17.50
	155	23	-0.42	3.38	-0.36	3.33
	0.000	0.010	0.020	0.053	0.105	0.158	0.211	0.263	0.316	0.368	0.421	0.474	0.526	0.579	0.632	0.684	0.737	0.789	0.842	0.895	0.947	0.980	0.990	1.000
	-10.60	-9.92	-7.29	-5.57	-4.61	-3.50	-3.07	-2.44	-1.71	-1.29	-0.77	-0.40	-0.10	0.27	0.70	1.11	1.68	2.40	2.90	3.71	5.25	6.27	7.78	8.60
[MAX DRY]
	797	23	2.11	4.41	2.10	4.39
	0.000	0.010	0.020	0.053	0.105	0.158	0.211	0.263	0.316	0.368	0.421	0.474	0.526	0.579	0.632	0.684	0.737	0.789	0.842	0.895	0.947	0.980	0.990	1.000
	-12.00	-8.80	-7.21	-5.21	-3.60	-2.22	-1.60	-0.53	0.17	0.60	1.20	1.80	2.55	3.20	3.84	4.40	5.00	5.90	6.70	7.60	8.80	10.70	11.81	16.10
	718	23	5.70	5.15	5.91	5.25
	0.000	0.010	0.020	0.053	0.105	0.158	0.211	0.263	0.316	0.368	0.421	0.474	0.526	0.579	0.632	0.684	0.737	0.789	0.842	0.895	0.947	0.980	0.990	1.000
	-11.10	-6.96	-5.76	-3.10	-1.14	0.60	1.80	2.69	3.40	4.20	5.10	5.60	6.29	6.90	7.60	8.50	9.30	9.90	10.80	12.00	13.60	15.40	16.28	21.10
	667	23	12.48	4.97	12.29	5.12
	0.000	0.010	0.020	0.053	0.105	0.158	0.211	0.263	0.316	0.368	0.421	0.474	0.526	0.579	0.632	0.684	0.737	0.789	0.842	0.895	0.947	0.980	0.990	1.000
	-4.40	-0.17	1.50	3.91	5.94	7.53	8.54	9.50	10.40	11.10	11.68	12.40	13.20	13.62	14.30	15.10	15.85	16.50	17.30	18.40	20.19	21.70	23.03	25.50
	634	23	19.57	4.94	19.55	4.93
	0.000	0.010	0.020	0.053	0.105	0.158	0.211	0.263	0.316	0.368	0.421	0.474	0.526	0.579	0.632	0.684	0.737	0.789	0.842	0.895	0.947	0.980	0.990	1.000
	6.70	7.67	9.00	11.30	13.00	14.40	15.50	16.58	17.32	18.16	18.99	19.53	20.07	20.71	21.34	22.10	22.72	23.65	24.59	25.83	27.30	29.23	30.20	31.10
	571	23	24.61	3.89	24.66	3.96
	0.000	0.010	0.020	0.053	0.105	0.158	0.211	0.263	0.316	0.368	0.421	0.474	0.526	0.579	0.632	0.684	0.737	0.789	0.842	0.895	0.947	0.980	0.990	1.000
	10.10	14.84	15.74	17.90	19.80	20.62	21.60	22.30	23.10	23.60	24.20	24.55	25.10	25.50	26.40	26.87	27.40	27.80	28.38	29.39	30.40	31.56	32.20	33.50
	519	23	28.89	2.84	28.96	2.83
	0.000	0.010	0.020	0.053	0.105	0.158	0.211	0.263	0.316	0.368	0.421	0.474	0.526	0.579	0.632	0.684	0.737	0.789	0.842	0.895	0.947	0.980	0.990	1.000
	17.30	22.00	22.78	24.23	25.50	26.10	26.70	27.20	27.60	28.12	28.50	28.80	29.20	29.50	29.88	30.20	30.70	31.00	31.60	32.20	33.20	34.80	35.82	37.10
	365	23	30.42	2.52	30.60	2.45
	0.000	0.010	0.020	0.053	0.105	0.158	0.211	0.263	0.316	0.368	0.421	0.474	0.526	0.579	0.632	0.684	0.737	0.789	0.842	0.895	0.947	0.980	0.990	1.000
	21.40	23.57	24.86	26.10	27.24	27.80	28.48	29.00	29.40	29.80	30.20	30.50	30.90	31.20	31.40	31.70	32.09	32.40	32.80	33.40	34.28	35.32	35.90	38.30
	390	23	28.31	2.80	28.44	2.80
	0.000	0.010	0.020	0.053	0.105	0.158	0.211	0.263	0.316	0.368	0.421	0.474	0.526	0.579	0.632	0.684	0.737	0.789	0.842	0.895	0.947	0.980	0.990	1.000
	20.60	21.17	21.88	23.60	24.80	25.30	26.31	26.90	27.22	27.50	27.80	28.20	28.60	28.98	29.30	29.70	30.10	30.60	31.10	31.60	32.75	33.72	35.50	35.90
	410	23	23.38	3.32	23.41	3.27
	0.000	0.010	0.020	0.053	0.105	0.158	0.211	0.263	0.316	0.368	0.421	0.474	0.526	0.579	0.632	0.684	0.737	0.789	0.842	0.895	0.947	0.980	0.990	1.000
	14.20	15.23	16.22	18.00	19.30	19.90	20.60	21.20	21.90	22.30	22.80	23.22	23.68	24.20	24.60	25.10	25.60	26.10	26.70	27.30	28.70	30.24	30.98	33.10
	537	23	17.65	4.09	17.69	4.15
	0.000	0.010	0.020	0.053	0.105	0.158	0.211	0.263	0.316	0.368	0.421	0.474	0.526	0.579	0.632	0.684	0.737	0.789	0.842	0.895	0.947	0.980	0.990	1.000
	1.70	6.90	7.97	10.83	12.20	13.48	14.70	15.53	16.20	16.70	17.10	17.60	18.30	18.80	19.20	19.80	20.40	21.00	21.70	22.45	23.80	25.33	25.63	27.20
	739	23	9.89	4.35	9.82	4.30
	0.000	0.010	0.020	0.053	0.105	0.158	0.211	0.263	0.316	0.368	0.421	0.474	0.526	0.579	0.632	0.684	0.737	0.789	0.842	0.895	0.947	0.980	0.990	1.000
	-4.40	-0.76	0.08	2.50	4.48	5.60	6.90	7.40	8.20	8.60	9.00	9.60	10.10	10.70	11.30	11.90	12.70	13.30	14.20	15.52	16.81	18.40	19.44	21.70
	805	23	3.34	4.46	3.08	4.55
	0.000	0.010	0.020	0.053	0.105	0.158	0.211	0.263	0.316	0.368	0.421	0.474	0.526	0.579	0.632	0.684	0.737	0.789	0.842	0.895	0.947	0.980	0.990	1.000
	-13.30	-9.19	-7.33	-3.90	-2.03	-0.90	-0.20	0.68	1.50	2.20	2.80	3.50	4.00	4.50	5.20	5.70	6.30	7.00	7.80	8.70	9.80	11.38	12.80	14.50
[MIN WET]
	163	23	-10.69	4.82	-10.69	4.88
	0.000	0.010	0.020	0.053	0.105	0.158	0.211	0.263	0.316	0.368	0.421	0.474	0.526	0.579	0.632	0.684	0.737	0.789	0.842	0.895	0.947	0.980	0.990	1.000
	-24.20	-22.11	-20.19	-18.64	-16.87	-16.05	-14.87	-14.11	-13.01	-12.38	-11.60	-10.66	-10.20	-9.00	-8.40	-7.75	-7.29	-6.36	-5.47	-4.60	-3.15	-2.13	-1.66	-1.60
	242	23	-6.61	4.70	-6.64	4.76
	0.000	0.010	0.020	0.053	0.105	0.158	0.211	0.263	0.316	0.368	0.421	0.474	0.526	0.579	0.632	0.684	0.737	0.789	0.842	0.895	0.947	0.980	0.990	1.000
	-20.90	-18.02	-16.73	-14.91	-13.30	-11.56	-10.60	-9.60	-8.72	-7.50	-7.00	-6.40	-5.90	-4.79	-4.22	-3.64	-3.17	-2.29	-1.62	-0.79	-0.07	0.56	1.00	1.60
	293	23	-0.79	3.21	-0.82	3.19
	0.000	0.010	0.020	0.053	0.105	0.158	0.211	0.263	0.316	0.368	0.421	0.474	0.526	0.579	0.632	0.684	0.737	0.789	0.842	0.895	0.947	0.980	0.990	1.000
	-15.10	-9.43	-8.43	-5.86	-4.30	-3.50	-2.83	-2.30	-1.90	-1.60	-1.26	-1.00	-0.78	-0.40	-0.09	0.45	0.80	1.50	2.37	3.22	4.62	6.14	7.00	9.30
	326	23	4.60	3.63	4.58	3.68
	0.000	0.010	0.020	0.053	0.105	0.158	0.211	0.263	0.316	0.368	0.421	0.474	0.526	0.579	0.632	0.684	0.737	0.789	0.842	0.895	0.947	0.980	0.990	1.000
	-6.40	-4.50	-3.13	-1.10	0.00	0.79	1.66	2.30	2.99	3.50	3.90	4.44	4.90	5.30	5.70	6.31	6.90	7.57	8.35	9.30	10.78	11.74	12.07	13.30
	389	23	9.59	2.94	9.58	2.97
	0.000	0.010	0.020	0.053	0.105	0.158	0.211	0.263	0.316	0.368	0.421	0.474	0.526	0.579	0.632	0.684	0.737	0.789	0.842	0.895	0.947	0.980	0.990	1.000
	0.80	2.69	3.48	4.70	5.69	6.54	7.10	7.60	8.00	8.63	9.20	9.60	9.97	10.40	10.80	11.30	11.70	12.10	12.60	13.20	14.00	15.10	16.60	16.90
	425	23	13.41	2.64	13.44	2.78
	0.000	0.010	0.020	0.053	0.105	0.158	0.211	0.263	0.316	0.368	0.421	0.474	0.526	0.579	0.632	0.684	0.737	0.789	0.842	0.895	0.947	0.980	0.990	1.000
	5.60	7.50	7.80	8.70	9.90	10.60	11.35	11.88	12.30	12.80	13.10	13.40	13.80	14.10	14.40	14.80	15.20	15.50	15.89	16.40	17.50	18.60	19.78	21.00
	579	23	16.28	2.25	16.15	2.25
	0.000	0.010	0.020	0.053	0.105	0.158	0.211	0.263	0.316	0.368	0.421	0.474	0.526	0.579	0.632	0.684	0.737	0.789	0.842	0.895	0.947	0.980	0.990	1.000
	10.70	11.60	11.76	12.50	13.30	14.00	14.40	14.70	15.10	15.40	15.80	16.10	16.40	16.70	17.00	17.50	17.90	18.20	18.60	19.30	19.95	20.94	21.30	22.00
	554	23	15.06	2.79	14.92	2.86
	0.000	0.010	0.020	0.053	0.105	0.158	0.211	0.263	0.316	0.368	0.421	0.474	0.526	0.579	0.632	0.684	0.737	0.789	0.842	0.895	0.947	0.980	0.990	1.000
	7.20	8.31	9.20	10.60	11.60	12.25	12.86	13.20	13.70	14.10	14.43	14.90	15.20	15.60	15.90	16.40	16.90	17.40	17.90	18.67	19.70	20.70	21.20	21.80
	534	23	10.25	3.01	10.45	3.09
	0.000	0.010	0.020	0.053	0.105	0.158	0.211	0.263	0.316	0.368	0.421	0.474	0.526	0.579	0.632	0.684	0.737	0.789	0.842	0.895	0.947	0.980	0.990	1.000
	2.30	3.33	3.90	5.31	6.42	7.30	7.70	8.20	8.80	9.20	9.70	10.10	10.50	10.80	11.33	11.90	12.35	12.80	13.40	14.10	14.90	16.00	17.27	19.90
	423	23	4.49	3.72	4.49	3.74
	0.000	0.010	0.020	0.053	0.105	0.158	0.211	0.263	0.316	0.368	0.421	0.474	0.526	0.579	0.632	0.684	0.737	0.789	0.842	0.895	0.947	0.980	0.990	1.000
	-11.60	-4.21	-3.45	-1.07	-0.10	0.68	1.50	2.03	2.60	3.10	3.60	4.10	5.00	5.49	6.10	6.80	7.20	7.60	8.40	9.20	10.27	11.52	11.95	12.90
	221	23	-1.43	3.76	-1.52	3.89
	0.000	0.010	0.020	0.053	0.105	0.158	0.211	0.263	0.316	0.368	0.421	0.474	0.526	0.579	0.632	0.684	0.737	0.789	0.842	0.895	0.947	0.980	0.990	1.000
	-12.10	-11.37	-9.37	-7.33	-6.10	-5.01	-4.40	-4.08	-3.30	-2.60	-2.00	-1.63	-1.20	-0.40	0.20	0.50	1.00	1.40	2.21	3.67	4.57	6.13	6.58	7.20
	155	23	-8.19	4.45	-8.28	4.56
	0.000	0.010	0.020	0.053	0.105	0.158	0.211	0.263	0.316	0.368	0.421	0.474	0.526	0.579	0.632	0.684	0.737	0.789	0.842	0.895	0.947	0.980	0.990	1.000
	-19.40	-17.80	-16.87	-15.78	-13.97	-12.95	-12.14	-11.52	-10.61	-9.50	-9.10	-8.46	-7.64	-7.05	-6.51	-5.58	-4.38	-3.90	-3.20	-2.40	-1.72	-0.22	0.34	0.50
[MIN DRY]
	797	23	-15.15	3.73	-15.10	3.75
	0.000	0.010	0.020	0.053	0.105	0.158	0.211	0.263	0.316	0.368	0.421	0.474	0.526	0.579	0.632	0.684	0.737	0.789	0.842	0.895	0.947	0.980	0.990	1.000
	-26.30	-23.70	-22.60	-20.90	-19.61	-18.50	-18.00	-17.53	-17.10	-16.50	-16.04	-15.50	-15.10	-14.60	-14.20	-13.70	-13.00	-12.20	-11.40	-10.30	-8.80	-6.49	-5.19	-3.30
	718	23	-11.60	4.41	-11.73	4.39
	0.000	0.010	0.020	0.053	0.105	0.158	0.211	0.263	0.316	0.368	0.421	0.474	0.526	0.579	0.632	0.684	0.737	0.789	0.842	0.895	0.947	0.980	0.990	1.000
	-23.10	-20.38	-19.70	-18.72	-17.60	-16.10	-15.28	-14.30	-13.60	-13.10	-12.50	-12.00	-11.40	-10.70	-10.20	-9.47	-8.90	-8.32	-7.27	-5.90	-3.98	-1.87	-0.74	2.20
	667	23	-4.19	3.90	-4.27	3.82
	0.000	0.010	0.020	0.053	0.105	0.158	0.211	0.263	0.316	0.368	0.421	0.474	0.526	0.579	0.632	0.684	0.737	0.789	0.842	0.895	0.947	0.980	0.990	1.000
	-16.90	-13.83	-12.53	-10.60	-9.10	-8.10	-7.20	-6.60	-5.90	-5.33	-4.90	-4.30	-3.80	-3.28	-2.80	-2.20	-1.80	-1.14	-0.33	0.48	1.99	3.63	4.73	8.30
	634	23	1.53	4.13	1.53	4.10
	0.000	0.010	0.020	0.053	0.105	0.158	0.211	0.263	0.316	0.368	0.421	0.474	0.526	0.579	0.632	0.684	0.737	0.789	0.842	0.895	0.947	0.980	0.990	1.000
	-9.70	-7.57	-6.53	-4.70	-3.33	-2.40	-1.90	-1.20	-0.60	-0.10	0.40	1.10	1.60	2.10	2.80	3.50	4.10	4.90	5.60	6.60	8.36	11.03	12.70	14.80
	571	23	6.91	3.57	7.13	3.64
	0.000	0.010	0.020	0.053	0.105	0.158	0.211	0.263	0.316	0.368	0.421	0.474	0.526	0.579	0.632	0.684	0.737	0.789	0.842	0.895	0.947	0.980	0.990	1.000
	-2.30	-0.80	-0.20	0.71	1.90	3.22	4.10	4.70	5.30	5.70	6.40	6.80	7.20	7.70	8.20	8.67	9.20	9.80	10.50	11.20	12.40	14.33	15.07	17.60
	519	23	11.36	2.96	11.36	2.92
	0.000	0.010	0.020	0.053	0.105	0.158	0.211	0.263	0.316	0.368	0.421	0.474	0.526	0.579	0.632	0.684	0.737	0.789	0.842	0.895	0.947	0.980	0.990	1.000
	3.30	4.70	5.50	6.30	7.30	8.20	8.90	9.60	10.10	10.60	10.90	11.30	11.60	11.95	12.40	12.80	13.20	13.80	14.50	15.10	15.97	17.22	18.32	19.80
	365	23	15.26	2.81	15.28	2.89
	0.000	0.010	0.020	0.053	0.105	0.158	0.211	0.263	0.316	0.368	0.421	0.474	0.526	0.579	0.632	0.684	0.737	0.789	0.842	0.895	0.947	0.980	0.990	1.000
	7.30	8.07	9.73	11.20	12.04	12.60	13.00	13.50	13.90	14.20	14.57	14.90	15.20	15.70	16.05	16.50	17.00	17.60	18.10	18.90	20.20	21.50	22.24	24.00
	390	23	14.23	3.25	14.29	3.35
	0.000	0.010	0.020	0.053	0.105	0.158	0.211	0.263	0.316	0.368	0.421	0.474	0.526	0.579	0.632	0.684	0.737	0.789	0.842	0.895	0.947	0.980	0.990	1.000
	5.60	7.73	7.96	9.25	10.30	10.80	11.50	12.00	12.42	12.90	13.60	14.10	14.50	14.80	15.10	15.70	16.24	16.90	17.80	18.79	20.05	20.72	21.22	21.60
	410	23	8.22	3.67	8.22	3.87
	0.000	0.010	0.020	0.053	0.105	0.158	0.211	0.263	0.316	0.368	0.421	0.474	0.526	0.579	0.632	0.684	0.737	0.789	0.842	0.895	0.947	0.980	0.990	1.000
	-2.00	0.23	1.06	2.56	3.62	4.60	5.20	5.80	6.20	6.81	7.40	7.80	8.20	8.80	9.50	10.10	10.60	11.24	11.83	13.10	14.34	15.66	16.67	19.60
	537	23	1.27	3.58	1.27	3.77
	0.000	0.010	0.020	0.053	0.105	0.158	0.211	0.263	0.316	0.368	0.421	0.474	0.526	0.579	0.632	0.684	0.737	0.789	0.842	0.895	0.947	0.980	0.990	1.000
	-8.60	-5.99	-5.55	-4.00	-3.00	-2.30	-1.79	-1.30	-0.70	-0.30	0.11	0.70	1.40	1.80	2.40	2.80	3.90	4.50	5.12	6.00	7.27	8.80	9.16	12.10
	739	23	-5.51	3.56	-5.58	3.57
	0.000	0.010	0.020	0.053	0.105	0.158	0.211	0.263	0.316	0.368	0.421	0.474	0.526	0.579	0.632	0.684	0.737	0.789	0.842	0.895	0.947	0.980	0.990	1.000
	-16.20	-14.10	-12.50	-10.90	-9.92	-8.90	-8.10	-7.60	-7.10	-6.70	-6.30	-6.00	-5.60	-5.10	-4.60	-4.20	-3.55	-2.60	-1.77	-0.98	0.22	3.04	3.84	5.50
	805	23	-12.80	4.05	-13.04	3.93
	0.000	0.010	0.020	0.053	0.105	0.158	0.211	0.263	0.316	0.368	0.421	0.474	0.526	0.579	0.632	0.684	0.737	0.789	0.842	0.895	0.947	0.980	0.990	1.000
	-28.50	-22.69	-21.60	-19.30	-17.63	-16.50	-15.80	-15.20	-14.60	-13.90	-13.50	-12.90	-12.50	-12.10	-11.60	-11.20	-10.50	-9.85	-9.10	-7.80	-6.17	-3.92	-2.03	0.10
[CORRELATION MIN.MAX]
	0.217	0.220	0.109	0.191	0.081	-0.163	-0.048	-0.007	-0.133	-0.084	0.053	0.247
[AUTOCORR MIN]
	0.564	0.577	0.498	0.475	0.477	0.396	0.583	0.642	0.618	0.612	0.606	0.580
[AUTOCORR MAX]
	0.753	0.762	0.704	0.679	0.660	0.561	0.574	0.677	0.691	0.689	0.670	0.709
[AUTOCORR RAD]
	0.353	0.365	0.382	0.301	0.340	0.331	0.337	0.414	0.456	0.467	0.412	0.405
[RAD WET]
	163	23	5.76	3.85	5.79	3.86
	0.000	0.043	0.087	0.130	0.174	0.217	0.261	0.304	0.348	0.391	0.435	0.478	0.522	0.565	0.609	0.652	0.696	0.739	0.783	0.826	0.870	0.913	0.957	1.000
	1.63	1.64	1.66	1.68	1.70	1.73	1.76	1.79	1.82	2.54	3.35	5.04	5.54	6.69	7.38	8.60	9.30	9.77	10.27	10.51	10.80	11.04	11.52	11.87
	242	23	6.68	4.66	6.68	4.68
	0.000	0.043	0.087	0.130	0.174	0.217	0.261	0.304	0.348	0.391	0.435	0.478	0.522	0.565	0.609	0.652	0.696	0.739	0.783	0.826	0.870	0.913	0.957	1.000
	2.05	2.09	2.11	2.17	2.24	2.26	2.31	2.33	2.36	2.38	3.47	4.56	5.88	6.67	7.84	9.14	10.42	11.22	12.22	12.82	13.21	13.81	14.39	15.11
	293	23	8.15	5.59	8.37	5.67
	0.000	0.043	0.087	0.130	0.174	0.217	0.261	0.304	0.348	0.391	0.435	0.478	0.522	0.565	0.609	0.652	0.696	0.739	0.783	0.826	0.870	0.913	0.957	1.000
	2.78	2.86	2.89	2.94	2.97	3.05	3.08	3.12	3.15	3.18	3.86	5.97	7.11	8.30	9.09	9.89	11.52	13.05	14.21	15.24	16.19	17.40	18.49	20.13
	326	23	11.32	7.29	11.70	7.27
	0.000	0.043	0.087	0.130	0.174	0.217	0.261	0.304	0.348	0.391	0.435	0.478	0.522	0.565	0.609	0.652	0.696	0.739	0.783	0.826	0.870	0.913	0.957	1.000
	3.55	3.60	3.64	3.71	3.75	3.79	3.81	3.86	3.90	5.76	8.06	9.39	10.74	12.29	13.74	15.55	16.78	18.23	19.36	20.48	21.37	22.12	23.28	24.78
	389	23	15.00	8.74	15.06	8.77
	0.000	0.043	0.087	0.130	0.174	0.217	0.261	0.304	0.348	0.391	0.435	0.478	0.522	0.565	0.609	0.652	0.696	0.739	0.783	0.826	0.870	0.913	0.957	1.000
	4.16	4.18	4.21	4.25	4.28	4.32	4.34	5.79	9.31	10.76	12.82	14.62	16.41	18.73	20.24	21.24	21.98	23.31	24.40	25.15	25.66	26.50	27.19	28.32
	425	23	17.25	8.77	17.12	8.91
	0.000	0.043	0.087	0.130	0.174	0.217	0.261	0.304	0.348	0.391	0.435	0.478	0.522	0.565	0.609	0.652	0.696	0.739	0.783	0.826	0.870	0.913	0.957	1.000
	4.45	4.47	4.48	4.48	4.48	6.62	8.94	11.20	13.07	14.90	16.73	18.70	19.55	20.75	21.89	23.30	24.59	25.36	26.18	26.82	27.37	28.08	28.63	29.50
	579	23	17.62	8.40	17.50	8.43
	0.000	0.043	0.087	0.130	0.174	0.217	0.261	0.304	0.348	0.391	0.435	0.478	0.522	0.565	0.609	0.652	0.696	0.739	0.783	0.826	0.870	0.913	0.957	1.000
	4.29	4.33	4.39	4.42	5.48	8.01	10.27	12.55	14.07	16.20	17.90	19.53	20.68	22.16	22.86	23.75	24.54	25.00	25.51	26.06	26.55	27.27	27.91	29.22
	554	23	14.82	8.12	14.78	8.24
	0.000	0.043	0.087	0.130	0.174	0.217	0.261	0.304	0.348	0.391	0.435	0.478	0.522	0.565	0.609	0.652	0.696	0.739	0.783	0.826	0.870	0.913	0.957	1.000
	3.77	3.84	3.88	3.91	3.98	4.03	5.92	7.55	9.36	11.95	14.41	15.74	17.56	18.99	20.03	20.87	21.73	22.46	22.97	23.50	24.12	24.55	25.28	26.42
	534	23	11.14	6.87	10.83	6.84
	0.000	0.043	0.087	0.130	0.174	0.217	0.261	0.304	0.348	0.391	0.435	0.478	0.522	0.565	0.609	0.652	0.696	0.739	0.783	0.826	0.870	0.913	0.957	1.000
	3.05	3.10	3.16	3.23	3.28	3.33	3.38	3.43	4.70	6.44	8.38	10.63	12.06	13.52	15.46	16.61	17.31	17.84	18.51	19.15	19.57	20.04	20.71	22.16
	423	23	7.79	5.21	7.71	5.25
	0.000	0.043	0.087	0.130	0.174	0.217	0.261	0.304	0.348	0.391	0.435	0.478	0.522	0.565	0.609	0.652	0.696	0.739	0.783	0.826	0.870	0.913	0.957	1.000
	2.26	2.30	2.35	2.40	2.45	2.50	2.55	2.58	2.60	3.21	4.70	5.82	7.63	9.04	10.09	11.13	12.10	12.91	13.68	14.12	14.76	15.26	15.85	17.15
	221	23	4.71	3.62	4.60	3.58
	0.000	0.043	0.087	0.130	0.174	0.217	0.261	0.304	0.348	0.391	0.435	0.478	0.522	0.565	0.609	0.652	0.696	0.739	0.783	0.826	0.870	0.913	0.957	1.000
	1.72	1.73	1.76	1.79	1.82	1.83	1.85	1.87	1.90	1.92	1.93	1.95	2.37	3.52	4.50	5.38	6.58	7.73	8.40	9.22	10.09	11.33	11.84	12.89
	155	23	4.52	3.43	4.41	3.43
	0.000	0.043	0.087	0.130	0.174	0.217	0.261	0.304	0.348	0.391	0.435	0.478	0.522	0.565	0.609	0.652	0.696	0.739	0.783	0.826	0.870	0.913	0.957	1.000
	1.55	1.55	1.55	1.55	1.55	1.55	1.55	1.55	1.55	1.56	1.56	1.57	2.21	4.43	5.60	6.73	7.19	8.12	8.60	9.11	9.66	9.98	10.06	10.30
[RAD DRY]
	797	23	10.25	1.99	10.25	1.94
	0.000	0.043	0.087	0.130	0.174	0.217	0.261	0.304	0.348	0.391	0.435	0.478	0.522	0.565	0.609	0.652	0.696	0.739	0.783	0.826	0.870	0.913	0.957	1.000
	1.63	5.07	7.64	8.81	9.56	10.07	10.35	10.53	10.62	10.69	10.77	10.83	10.89	10.96	11.02	11.11	11.18	11.23	11.33	11.41	11.53	11.65	11.78	12.00
	718	23	12.77	2.92	12.82	2.85
	0.000	0.043	0.087	0.130	0.174	0.217	0.261	0.304	0.348	0.391	0.435	0.478	0.522	0.565	0.609	0.652	0.696	0.739	0.783	0.826	0.870	0.913	0.957	1.000
	2.05	4.79	8.24	10.18	11.41	12.31	12.78	13.08	13.30	13.42	13.54	13.65	13.74	13.83	13.94	14.05	14.20	14.38	14.55	14.72	14.91	15.09	15.31	15.76
	667	23	16.86	3.81	16.86	3.73
	0.000	0.043	0.087	0.130	0.174	0.217	0.261	0.304	0.348	0.391	0.435	0.478	0.522	0.565	0.609	0.652	0.696	0.739	0.783	0.826	0.870	0.913	0.957	1.000
	2.78	6.87	11.23	13.47	14.71	15.48	16.25	16.88	17.35	17.69	17.92	18.10	18.24	18.35	18.54	18.68	18.93	19.11	19.26	19.48	19.70	20.05	20.34	20.96
	634	23	21.45	4.26	21.49	4.13
	0.000	0.043	0.087	0.130	0.174	0.217	0.261	0.304	0.348	0.391	0.435	0.478	0.522	0.565	0.609	0.652	0.696	0.739	0.783	0.826	0.870	0.913	0.957	1.000
	3.57	9.78	15.75	17.88	19.47	20.23	21.00	21.69	22.12	22.45	22.69	22.89	23.08	23.20	23.34	23.47	23.64	23.80	23.99	24.20	24.45	24.67	24.97	25.40
	571	23	24.91	4.62	24.91	4.33
	0.000	0.043	0.087	0.130	0.174	0.217	0.261	0.304	0.348	0.391	0.435	0.478	0.522	0.565	0.609	0.652	0.696	0.739	0.783	0.826	0.870	0.913	0.957	1.000
	4.16	13.91	17.96	20.67	22.82	23.96	24.69	25.10	25.59	26.15	26.40	26.59	26.78	26.98	27.16	27.31	27.41	27.55	27.63	27.77	27.89	28.05	28.19	28.61
	519	23	25.92	5.37	26.09	4.91
	0.000	0.043	0.087	0.130	0.174	0.217	0.261	0.304	0.348	0.391	0.435	0.478	0.522	0.565	0.609	0.652	0.696	0.739	0.783	0.826	0.870	0.913	0.957	1.000
	4.46	11.49	18.46	21.46	24.34	25.21	26.04	26.42	26.96	27.42	27.76	27.95	28.14	28.31	28.48	28.61	28.74	28.86	28.94	29.04	29.12	29.27	29.49	29.78
	365	23	25.32	4.62	25.34	4.58
	0.000	0.043	0.087	0.130	0.174	0.217	0.261	0.304	0.348	0.391	0.435	0.478	0.522	0.565	0.609	0.652	0.696	0.739	0.783	0.826	0.870	0.913	0.957	1.000
	4.39	13.63	18.49	21.03	23.18	24.19	24.94	25.41	25.84	26.27	26.62	26.84	27.09	27.37	27.56	27.78	27.96	28.09	28.29	28.36	28.50	28.64	28.85	29.25
	390	23	22.32	4.80	22.51	4.35
	0.000	0.043	0.087	0.130	0.174	0.217	0.261	0.304	0.348	0.391	0.435	0.478	0.522	0.565	0.609	0.652	0.696	0.739	0.783	0.826	0.870	0.913	0.957	1.000
	3.79	11.39	15.37	16.89	19.04	20.80	21.78	22.49	23.16	23.46	23.78	24.10	24.37	24.53	24.74	24.93	25.07	25.22	25.36	25.56	25.74	25.96	26.20	26.75
	410	23	17.73	4.53	17.99	4.44
	0.000	0.043	0.087	0.130	0.174	0.217	0.261	0.304	0.348	0.391	0.435	0.478	0.522	0.565	0.609	0.652	0.696	0.739	0.783	0.826	0.870	0.913	0.957	1.000
	3.07	5.24	10.36	12.79	14.26	16.13	17.14	17.62	18.17	18.63	19.04	19.42	19.66	19.92	20.09	20.20	20.31	20.49	20.70	20.91	21.19	21.45	21.95	22.45
	537	23	13.68	3.72	13.69	3.74
	0.000	0.043	0.087	0.130	0.174	0.217	0.261	0.304	0.348	0.391	0.435	0.478	0.522	0.565	0.609	0.652	0.696	0.739	0.783	0.826	0.870	0.913	0.957	1.000
	2.26	3.07	6.87	9.89	11.40	12.61	13.50	14.01	14.45	14.70	14.89	15.02	15.11	15.29	15.42	15.55	15.64	15.84	15.99	16.19	16.45	16.64	16.95	17.38
	739	23	10.71	2.53	10.59	2.61
	0.000	0.043	0.087	0.130	0.174	0.217	0.261	0.304	0.348	0.391	0.435	0.478	0.522	0.565	0.609	0.652	0.696	0.739	0.783	0.826	0.870	0.913	0.957	1.000
	1.72	3.15	6.91	8.74	9.86	10.47	10.91	11.17	11.28	11.33	11.41	11.49	11.57	11.65	11.74	11.87	11.99	12.08	12.19	12.28	12.39	12.49	12.64	13.02
	805	23	9.20	1.95	9.35	1.72
	0.000	0.043	0.087	0.130	0.174	0.217	0.261	0.304	0.348	0.391	0.435	0.478	0.522	0.565	0.609	0.652	0.696	0.739	0.783	0.826	0.870	0.913	0.957	1.000
	1.55	2.84	6.64	8.04	8.74	9.31	9.52	9.69	9.79	9.85	9.90	9.97	10.02	10.02	10.04	10.06	10.07	10.08	10.09	10.12	10.14	10.17	10.23	10.38
[END]
