# Supplementary material for: Estimating the Responses of Hydrological and Sedimental Processes to Future Climate Change in Watersheds with Different Landscapes in the Yellow River Basin, China
Source: Int J Environ Res Public Health. 2019 Oct 22;16(20):4054. doi: 10.3390/ijerph16204054 (PMC6843980; doi:10.3390/ijerph16204054)
Supplement: Supplementary file 1 [file ijerph-16-04054-s001.zip › Supplementary materials/Scenario files of LARS-WG/Wuqi/RCP4.5-2070s.sce]

//	This is an example of scenario file for the 2020s
//	with the minimum temperature in Jan increased by 1 C
//	and remaining variables are unchange	
//	Columns are:
//	[1]	month 
//	[2]	relative change in monthly mean rainfall
//	[3]	relative change in duration of wet spell
//	[4]	relative change in duration of dry spell 
//	[5]	absolute changes in monthly mean min temperature 
//	[6]	absolute changes in monthly mean max temperature
//	[7]	relative changes in daily temperature variability 
//	[8]	relative changes in mena monthly radiation
[VERSION]
LARS-WG5.5
[NAME]
RCP4.5-2070s
[BASELINE]
2000
[FUTURE]
2070
[GCM PREDICTIONS]
	Jan	1.22 	1.00 	1.00 	2.61 	3.55 	1.00 	1.00 
	Feb	1.27 	1.00 	1.00 	2.60 	3.19 	1.00 	1.00 
	Mar	1.20 	1.00 	1.00 	2.91 	2.79 	1.00 	1.00 
	Apr	1.15 	1.00 	1.00 	2.87 	2.68 	1.00 	1.00 
	May	1.08 	1.00 	1.00 	2.53 	2.55 	1.00 	1.00 
	Jun	1.10 	1.00 	1.00 	2.58 	2.62 	1.00 	1.00 
	Jul	1.09 	1.00 	1.00 	2.15 	2.51 	1.00 	1.00 
	Aug	1.05 	1.00 	1.00 	2.86 	2.91 	1.00 	1.00 
	Sep	1.11 	1.00 	1.00 	2.95 	3.03 	1.00 	1.00 
	Oct	1.30 	1.00 	1.00 	2.54 	2.54 	1.00 	1.00 
	Nov	1.50 	1.00 	1.00 	2.77 	2.83 	1.00 	1.00 
	Dec	1.16 	1.00 	1.00 	2.82 	3.60 	1.00 	1.00 
[END]
